# Supplementary material for: Integrated Metabolomic and transcriptomic analyses reveal deoxycholic acid promotes transmissible gastroenteritis virus infection by inhibiting phosphorylation of NF-κB and STAT3
Source: BMC Genomics. 2024 Mar 4;25:239. doi: 10.1186/s12864-024-10167-8 (PMC10913532; doi:10.1186/s12864-024-10167-8)
Supplement: Supplementary file 1 — Supplementary Material 1 [file 12864_2024_10167_MOESM1_ESM.xlsx]

## Sheet: Sheet1
Table S1 The primer sequence of genes for qPCR
Gene		Primer sequence				Product length (bp)
TGEV N		F: 5'- CAATTCCCGTGGTCGGAAGA -3'				190
		R: 5'- TTTACGTTGGCCCTTCACCA -3'
MX1		F: 5'-GTCATCGGGGACCAGAGTTC-3'				164
		R: 5'-TCCCGGTAACTGACTTTGCC-3'
MX2		F: 5'-CCAGAGGCAGCGGAATCAT-3'				143
		R: 5'-TTTGCGTATTTCCCGCTCCA-3'
ISG15		F: 5'-TGAAGATGCTGGGAGG-3'				115
		R: 5'-AGACGCTGCTGGAAGG-3'
GAPDH		F: 5'-ACATCATCCCTGCTTCTACTGG-3'				187
		R: 5'-CTCGGACGCCTGCTTCAC-3'
