# Supplementary material for: Integrated Metabolomic and transcriptomic analyses reveal deoxycholic acid promotes transmissible gastroenteritis virus infection by inhibiting phosphorylation of NF-κB and STAT3
Source: BMC Genomics. 2024 Mar 4;25:239. doi: 10.1186/s12864-024-10167-8 (PMC10913532; doi:10.1186/s12864-024-10167-8)
Supplement: Supplementary file 2 — Supplementary Material 2 [file 12864_2024_10167_MOESM2_ESM.xlsx]

## Sheet: Sheet1
Table S2 Differential metabolites between TGEV infection and MOCK groups
Metabolite ID	Name	Formula	Molecular Weight	RT	log2 Fold change	pvalue	VIP	Change
0.597_185.99302	2-phosphoglycerate	C3 H7 O7 P	185.993	0.597	-1.31709	0.00042636	1.50141	Down
0.623_130.02665	Itaconate	C5 H6 O4	130.027	0.623	1.19013	4.52929e-06	1.49605	Up
0.672_146.06943	L-glutamine	C5 H10 N2 O3	146.069	0.672	1.09174	8.91971e-06	1.47692	Up
0.683_488.10805	Citicoline	C14 H26 N4 O11 P2	488.108	0.683	1.23224	0.000753398	1.51637	Up
0.696_347.06280	Adenosine-monophosphate	C10 H14 N5 O7 P	347.063	0.696	-1.3978	0.000292655	1.45803	Down
0.706_161.06911	N-methyl-l-glutamate	C6 H11 N O4	161.069	0.706	1.61843	1.50474e-05	1.8073	Up
0.899_347.06299	Deoxyguanosine monophosphate	C10 H14 N5 O7 P	347.063	0.899	-1.28603	0.00127246	1.37266	Down
1.027_348.04705	Inosine 5'-phosphate	C10 H13 N4 O8 P	348.047	1.027	-1.40636	9.27784e-06	1.5748	Down
1.454_384.12143	S-adenosylhomocysteine	C14 H20 N6 O5 S	384.121	1.454	3.01837	5.89789e-05	2.11253	Up
1.942_251.10196	Deoxyadenosine	C10 H13 N5 O3	251.102	1.942	-1.28527	0.000253358	1.41713	Down
2.244_267.09680	2'-deoxyguanosine	C10 H13 N5 O4	267.097	2.244	-1.21462	2.2044e-06	1.50108	Down
2.474_208.08510	L-kynurenine	C10 H12 N2 O3	208.085	2.474	2.83185	5.11876e-15	2.40794	Up
3.875_189.04292	4-hydroxy-2-quinolinecarboxylic acid	C10 H7 N O3	189.043	3.875	1.69917	4.31699e-05	1.67473	Up
4.618_173.10553	N-acetyl-l-leucine	C8 H15 N O3	173.106	4.618	-1.6016	2.56927e-07	1.76349	Down
4.884_246.10042	N-acetyl-d-tryptophan	C13 H14 N2 O3	246.1	4.884	-1.90693	9.87759e-05	1.77885	Down
4.907_207.08982	N-acetyl-l-phenylalanine	C11 H13 N O3	207.09	4.907	-1.11352	0.00797335	1.1428	Down
8.868_409.31924	Deoxycholic acid	C24 H40 O4	409.319	8.868	1.06771	8.31831e-08	1.42506	Up
9.319_302.24568	Rac-glycerol 1-myristate	C17 H34 O4	302.246	9.319	-1.33064	1.60721e-07	1.61397	Down
0.58_187.16878	N8-acetylspermidine	C9 H21 N3 O	187.169	0.58	-2.1398	2.43283e-07	1.98231	Down
0.586_339.99600	α-D-glucose-1,6-bisphosphate	C6 H14 O12 P2	339.996	0.586	-1.00099	0.00156412	1.26034	Down
0.592_167.98244	Phosphoenolpyruvic acid	C3 H5 O6 P	167.982	0.592	-1.25302	0.000663049	1.45431	Down
0.617_566.05513	Uridine 5'-diphosphogalactose	C15 H24 N2 O17 P2	566.055	0.617	1.9268	0.000371844	1.98423	Up
0.641_125.01466	Taurine	C2 H7 N O3 S	125.015	0.641	1.24092	8.74172e-06	1.57582	Up
0.931_112.02749	Uracil	C4 H4 N2 O2	112.027	0.931	1.40161	4.77494e-05	1.62113	Up
0.979_123.03229	Nicotinic acid	C6 H5 N O2	123.032	0.979	-2.64734	9.66543e-05	2.10242	Down
1.182_152.03330	Xanthine	C5 H4 N4 O2	152.033	1.182	1.36874	3.17824e-09	1.64811	Up
1.443_612.15137	L-glutathione oxidized	C20 H32 N6 O12 S2	612.151	1.443	6.70408	3.35551e-08	3.89874	Up
1.858_139.02715	6-hydroxynicotinic acid	C6 H5 N O3	139.027	1.858	1.90219	5.16351e-06	1.85905	Up
10.155_306.25566	Dihomo-gamma-linolenate	C20 H34 O2	306.256	10.155	-1.33085	0.00207989	1.33246	Down
10.588_334.28701	Docosatrienoic acid	C22 H38 O2	334.287	10.588	-1.32879	0.000161159	1.45388	Down
10.805_310.28693	11(z)-eicosenoic acid	C20 H38 O2	310.287	10.805	-1.0691	0.00016269	1.3146	Down
11.179_430.38116	α-tocopherol	C29 H50 O2	430.381	11.179	1.02934	0.00222304	1.3136	Up
11.545_338.31822	Erucic acid	C22 H42 O2	338.318	11.545	-1.27053	0.000326117	1.43284	Down
12.602_366.34959	Nervonic acid	C24 H46 O2	366.35	12.602	-1.29901	0.00372737	1.30098	Down
2.3_252.08599	2'-deoxyinosine	C10 H12 N4 O4	252.086	2.3	-1.06994	0.00136036	1.40761	Down
2.473_191.05855	5-hydroxyindoleacetate	C10 H9 N O3	191.059	2.473	2.99218	7.0823e-16	2.47655	Up
2.577_165.06538	1-methylguanine	C6 H7 N5 O	165.065	2.577	1.89259	6.89226e-06	1.92511	Up
2.586_297.10733	7-methylguanosine	C11 H15 N5 O5	297.107	2.586	1.4653	0.000278588	1.62712	Up
3.294_173.10527	N-acetyl-d-alloisoleucine	C8 H15 N O3	173.105	3.294	-1.52906	4.30015e-07	1.6909	Down
3.373_75.03203	Glycine	C2 H5 N O2	75.032	3.373	-2.38926	1.96733e-13	2.22288	Down
4.196_193.07422	Phenylacetylglycine	C10 H11 N O3	193.074	4.196	-2.74282	5.53262e-15	2.39274	Down
4.851_246.10398	N-acetyl-dl-tryptophan	C13 H14 N2 O3	246.104	4.851	2.24897	0.00117176	2.38192	Up
7.126_280.16713	13,14-dihydro-15-keto-tetranor prostaglandin d2	C16 H26 O5	280.167	7.126	1.72627	0.00036617	1.55867	Up
7.81_343.27219	Lauroylcarnitine	C19 H37 N O4	343.272	7.81	-1.62278	0.00129431	1.52203	Down
7.95_308.19850	2,3-dinor prostaglandin e1	C18 H30 O5	308.199	7.95	1.41432	0.00468435	1.24147	Up
8.209_286.21407	Hexadecanedioic acid	C16 H30 O4	286.214	8.209	1.05432	0.000699367	1.24133	Up
8.584_334.21181	13,14-dihydro-15-keto prostaglandin a2	C20 H30 O4	334.212	8.584	1.35378	0.0001913	1.4565	Up
8.585_312.22981	(+/-)9-hpode	C18 H32 O4	312.23	8.585	1.30979	0.000119537	1.45598	Up
8.85_302.22455	(+/-)11(12)-eet	C20 H32 O3	302.225	8.85	-1.94555	1.2911e-07	1.95256	Down
9.506_378.27679	2-arachidonoyl glycerol	C23 H38 O4	378.277	9.506	-1.48719	1.10734e-06	1.68924	Down
9.508_286.22946	Arachidonic acid	C20 H32 O2	286.229	9.508	-1.8238	1.0845e-06	1.86292	Down
9.522_336.26649	2-linoleoyl glycerol	C21 H38 O4	336.266	9.522	-1.13709	0.00225901	1.39327	Down
0.572_125.09565	3-methylhistamine	C6 H11 N3	125.096	0.572	3.77363	2.36195e-08	2.75476	Up
0.609_244.22644	N1-acetylspermine	C12 H28 N4 O	244.226	0.609	-1.96063	6.01158e-05	1.85651	Down
0.623_240.02358	L-cystine	C6 H12 N2 O4 S2	240.024	0.623	-1.8519	1.84057e-05	1.85178	Down
0.624_148.03711	(R)-2-Hydroxyglutarate	C5 H8 O5	148.037	0.624	1.10138	1.01364e-06	1.44576	Up
0.675_103.06353	2-amino-2-methylpropanoate	C4 H9 N O2	103.064	0.675	-1.13985	2.78027e-05	1.45827	Down
0.692_128.05884	4-guanidinobutyric acid	C5 H11 N3 O2	128.059	0.692	-1.30574	1.33303e-09	1.61323	Down
0.695_220.10634	2-acetamido-2-deoxy-beta-d-glucosylamine	C8 H16 N2 O5	220.106	0.695	1.30386	0.00815397	1.53393	Up
0.844_130.11089	N-acetylputrescine	C6 H14 N2 O	130.111	0.844	1.51319	6.0563e-05	1.71932	Up
1.476_153.07683	Dopamine	C8 H11 N O2	153.077	1.476	-1.31393	0.0164382	1.36256	Down
1.742_219.07449	O-succinyl-l-homoserine	C8 H13 N O6	219.074	1.742	1.88649	6.49659e-06	1.84735	Up
10.07_316.23782	5α-pregnan-3,20-dione	C21 H32 O2	316.238	10.07	-1.22534	0.0192673	1.07388	Down
10.134_372.23393	U-44069	C21 H34 O4	372.234	10.134	-1.00636	0.000292857	1.27301	Down
10.176_337.29814	Dihomo-γ-linolenic acid methyl ester	C21 H36 O2	337.298	10.176	-1.44269	0.0497982	1.0459	Down
2.095_220.08505	L-5-hydroxytryptophan	C11 H12 N2 O3	220.085	2.095	-1.5378	1.5233e-05	1.66138	Down
2.143_275.13690	Glutarylcarnitine	C12 H21 N O6	275.137	2.143	-1.68568	1.45179e-05	1.75585	Down
2.209_137.04791	Salicylamide	C7 H7 N O2	137.048	2.209	-1.08182	0.00391333	1.19949	Down
2.276_180.05381	Nicotinuric acid	C8 H8 N2 O3	180.054	2.276	1.25246	0.0364746	1.31533	Up
2.462_171.05349	N-acetyl-l-glutamate	C7 H11 N O5	171.053	2.462	-1.54143	0.0429606	1.23152	Down
2.463_335.11505	Berberine	C20 H17 N O4	335.115	2.463	1.71188	0.0278064	1.60191	Up
2.794_130.06306	3-methyl-2-oxovaleric acid	C6 H10 O3	130.063	2.794	-1.24121	0.00748091	1.26831	Down
3.451_427.25436	Arachidonoyl ethanolamide phosphate	C22 H38 N O5 P	427.254	3.451	1.7511	0.000673104	1.62908	Up
4.134_179.09494	Salsolinol	C10 H13 N O2	179.095	4.134	-4.07413	5.19494e-10	2.88518	Down
4.548_194.05783	Ferulate	C10 H10 O4	194.058	4.548	-3.9404	0.00473367	2.12085	Down
5.2_440.26365	Norverapamil	C26 H36 N2 O4	440.264	5.2	-1.06095	0.00848557	1.16621	Down
5.702_176.09470	Serotonin	C10 H12 N2 O	176.095	5.702	-1.15163	0.00500472	1.26492	Down
8.868_356.27147	2-thio-acetyl mage	C21 H42 O3 S	356.271	8.868	1.17191	7.78899e-07	1.47492	Up
9.035_371.33994	Lithocholic acid	C24 H40 O3	371.34	9.035	1.00092	0.00803801	1.14515	Up
9.52_302.22451	Eicosapentaenoate	C20 H30 O2	302.225	9.52	-1.26006	1.36933e-05	1.51627	Down
0.564_87.06863	N,n-dimethylacetamide	C4 H9 N O	87.0686	0.564	1.66316	2.85125e-11	1.83674	Up
0.573_234.03744	2-(2-acetoxy-2-oxoethyl)-2-hydroxysuccinic acid	C8 H10 O8	234.037	0.573	-1.14847	0.00436505	1.30011	Down
0.593_309.98542	Ribulose diphosphate	C5 H12 O11 P2	309.985	0.593	1.25165	0.000272307	1.5649	Up
0.598_255.99833	L-ascorbate 6-phosphate	C6 H9 O9 P	255.998	0.598	-2.22017	0.0172221	1.44448	Down
0.602_139.97797	Aj4900000	C2 H4 O5 S	139.978	0.602	1.75903	3.81514e-08	1.90047	Up
0.605_217.17929	Deoxyhypusine	C10 H23 N3 O2	217.179	0.605	-2.49571	0.0337357	1.51795	Down
0.611_290.03997	7-o-phosphonohept-2-ulose	C7 H15 O10 P	290.04	0.611	1.30142	5.57909e-06	1.61211	Up
0.616_174.01634	Dehydroascorbic acid	C6 H6 O6	174.016	0.616	1.16143	0.00102649	1.45837	Up
0.617_160.03701	Alpha-ketoadipic acid	C6 H8 O5	160.037	0.617	-1.11447	0.000200613	1.3454	Down
0.618_166.02649	Phthalic acid	C8 H6 O4	166.026	0.618	-4.11645	0.0393135	1.68198	Down
0.622_354.04384	Xipamide	C15 H15 Cl N2 O4 S	354.044	0.622	1.01594	0.000410612	1.33197	Up
0.626_242.01995	1d-myo-inositol 1,2-cyclic phosphate	C6 H11 O8 P	242.02	0.626	-1.46747	0.000331431	1.64458	Down
0.628_161.06871	.alpha.-aminoadipic acid	C6 H11 N O4	161.069	0.628	1.8691	2.54107e-08	1.95426	Up
0.634_113.04768	Ma4000000	C5 H7 N O2	113.048	0.634	-1.08837	0.00476289	1.22739	Down
0.635_246.05008	Glycerophosphoglycerol	C6 H15 O8 P	246.05	0.635	1.04592	0.000550365	1.39779	Up
0.646_204.02768	1-oxo-1,2,4-butanetricarboxylic acid	C7 H8 O7	204.028	0.646	2.10522	6.57057e-05	2.12326	Up
0.656_326.13231	3-(4-fluorophenyl)-2,2,4-trimethyl-2h-chromen-7-yl acetate	C20 H19 F O3	326.132	0.656	1.77738	0.000997729	1.99914	Up
0.66_214.05642	1-methyl-3-(2-thiazolyl)-1h-indole	C12 H10 N2 S	214.056	0.66	2.03468	6.57208e-05	2.08865	Up
0.661_282.04371	Etoprine	C12 H12 Cl2 N4	282.044	0.661	1.9921	0.000696777	2.12003	Up
0.665_303.10797	(1r,5s,6r,7r,9s,11s,12s,13s,14s)-3-amino-14-methyl-8,10-dioxa-2,4-diazatetracyclo[7.3.1.1~7,11~.0~1,6~]tetradec-2-ene-5,9,12,13,14-pentol	C11 H17 N3 O7	303.108	0.665	1.57763	0.00147655	1.74027	Up
0.672_462.05515	A 21101-il	C20 H18 N2 O7 S2	462.055	0.672	1.21669	1.14698e-07	1.54451	Up
0.673_448.11992	4-hydroxy-5-(3',4',5'-trihydroxyphenyl)-valeric acid-o-methyl-o-glucuronide	C18 H24 O13	448.12	0.673	1.77239	0.000541654	1.85077	Up
0.674_257.10289	L-alpha-glycerylphosphorylcholine	C8 H20 N O6 P	257.103	0.674	1.49298	0.000275139	1.7313	Up
0.676_158.06941	Oxiracetam	C6 H10 N2 O3	158.069	0.676	1.36976	2.19626e-08	1.6836	Up
0.682_265.01698	Ntzdes	C10 H7 N3 O4 S	265.017	0.682	-1.05043	0.000441017	1.27169	Down
0.683_254.98829	Brofoxine	C10 H10 Br N O2	254.988	0.683	-1.27089	0.0104409	1.23826	Down
0.691_286.23686	N1,n12-diacetylspermine	C14 H30 N4 O2	286.237	0.691	-3.55373	6.96501e-10	2.72397	Down
0.693_134.05736	2,2-bis(hydroxymethyl)propionic acid	C5 H10 O4	134.057	0.693	-1.97559	0.0453381	1.21067	Down
0.694_141.09016	Histidinol	C6 H11 N3 O	141.09	0.694	-3.15369	0.013225	1.77418	Down
0.695_379.15868	Kasugamycin	C14 H25 N3 O9	379.159	0.695	-2.22158	0.00623386	1.63963	Down
0.696_143.05857	Trimethadione	C6 H9 N O3	143.059	0.696	1.02937	4.92549e-05	1.38065	Up
0.696_246.13295	(+)-allo-octopine	C9 H18 N4 O4	246.133	0.696	-2.80413	0.00286166	1.89119	Down
0.697_228.12251	(2s)-5-carbamimidamido-2-(2-oxo-1-azetidinyl)pentanoic acid	C9 H16 N4 O3	228.123	0.697	-3.22941	0.00606296	1.9842	Down
0.701_275.11176	Gamma-glu-gln	C10 H17 N3 O6	275.112	0.701	3.02217	1.4522e-05	2.54132	Up
0.701_92.04760	Glycerin	C3 H8 O3	92.0476	0.701	-1.3076	2.49117e-05	1.55013	Down
0.702_247.14207	3-hydroxybutyrylcarnitine	C11 H21 N O5	247.142	0.702	2.01144	0.00236688	1.69786	Up
0.702_426.08808	Cysteine-glutathione disulfide	C13 H22 N4 O8 S2	426.088	0.702	2.77133	0.000290759	2.49558	Up
0.703_334.05658	Nicotinamide ribotide	C11 H15 N2 O8 P	334.057	0.703	-1.77261	1.21803e-05	1.77915	Down
0.703_704.17691	1,5-anhydro-1-{3-[4-(5,7-dihydroxy-4-oxo-3,4-dihydro-2h-chromen-2-yl)phenoxy]-2,4,6-trihydroxy-5-[(2e)-3-(4-hydroxyphenyl)-2-propenoyl]phenyl}hexitol	C36 H32 O15	704.177	0.703	1.25972	0.000209445	1.38872	Up
0.706_166.08576	N-((4-amino-2-methyl-5-pyrimidinyl)methyl)formamide	C7 H10 N4 O	166.086	0.706	-1.93071	5.01181e-05	1.7852	Down
0.707_229.17922	N-{3-[(4-acetamidobutyl)amino]propyl}acetamide	C11 H23 N3 O2	229.179	0.707	-2.17567	1.43211e-05	2.00497	Down
0.708_173.14176	9-aminononanoic acid	C9 H19 N O2	173.142	0.708	-2.03624	1.96644e-08	1.99724	Down
0.709_133.01995	Timonacic	C4 H7 N O2 S	133.02	0.709	1.10276	0.00013169	1.37919	Up
0.709_369.04494	Acetosulfone	C14 H15 N3 O5 S2	369.045	0.709	-1.62013	0.00984017	1.43957	Down
0.715_265.11639	Lobucavir	C11 H15 N5 O3	265.116	0.715	-1.44438	4.66223e-05	1.58504	Down
0.716_197.08052	N-acetyl-l-histidine	C8 H11 N3 O3	197.081	0.716	-1.11787	0.00732251	1.14792	Down
0.72_351.24101	(9z)-3-oxo-n-[(3s)-2-oxotetrahydro-3-furanyl]-9-hexadecenamide	C20 H33 N O4	351.241	0.72	1.07131	0.0183522	1.16241	Up
0.721_168.04253	3,4-dihydroxyphenylacetic acid	C8 H8 O4	168.043	0.721	1.67415	0.00179362	1.81994	Up
0.85_276.02466	6-o-phosphono-d-gluconic acid	C6 H13 O10 P	276.025	0.85	1.1553	0.00484829	1.37717	Up
0.872_241.00803	3-[(2-carboxy-2-hydroxyethyl)dithio]-l-alanine	C6 H11 N O5 S2	241.008	0.872	-3.23415	0.00012149	2.37532	Down
0.873_255.07443	N-(4-hydroxy-3,5-dimethoxybenzoyl)glycine	C11 H13 N O6	255.074	0.873	1.51526	6.56049e-05	1.68802	Up
0.875_185.99326	D-(-)-3-phosphoglyceric acid	C3 H7 O7 P	185.993	0.875	-1.26609	0.000868179	1.44746	Down
0.876_245.10126	Asparaginyl-4-hydroxyproline	C9 H15 N3 O5	245.101	0.876	1.02145	0.00894654	1.35914	Up
0.882_307.08392	Reduced glutathione	C10 H17 N3 O6 S	307.084	0.882	3.64421	8.38862e-09	2.75473	Up
0.886_139.98772	Phosphonoacetate	C2 H5 O5 P	139.988	0.886	-1.2294	0.00124321	1.40964	Down
0.908_216.12253	Acetyl arginine	C8 H16 N4 O3	216.123	0.908	-1.48279	5.90042e-05	1.696	Down
0.926_218.09050	Mfcd00037215	C8 H14 N2 O5	218.09	0.926	1.10331	2.75614e-05	1.45371	Up
0.945_266.02595	Chlorfenethol	C14 H12 Cl2 O	266.026	0.945	1.8118	5.16282e-06	1.85863	Up
0.964_258.01412	Ethoxzolamide	C9 H10 N2 O3 S2	258.014	0.964	1.06261	0.00166746	1.36762	Up
0.971_184.02358	5-hydroxyisouric acid	C5 H4 N4 O4	184.024	0.971	1.20406	0.011445	1.11752	Up
1.048_279.13186	(2s)-3-methyl-2-({[(3s,4s,5r)-2,3,4-trihydroxy-5-(hydroxymethyl)tetrahydro-2-furanyl]methyl}amino)butanoic acid (non-preferred name)	C11 H21 N O7	279.132	1.048	-1.56515	0.000454446	1.70252	Down
1.078_167.04464	7,8-dihydro-8-oxoguanine	C5 H5 N5 O2	167.045	1.078	3.07131	4.42636e-05	2.48406	Up
1.086_165.06532	Epiguanine	C6 H7 N5 O	165.065	1.086	1.01623	0.020662	1.0849	Up
1.093_199.09598	N-(2-cyanoethyl)-l-glutamine	C8 H13 N3 O3	199.096	1.093	-1.98588	0.000256241	2.09932	Down
1.111_296.05004	2-amino-3-{[({2-carboxy-2-[(z)-(1-hydroxyethylidene)amino]ethyl}sulfanyl)methyl]sulfanyl}propanoic acid (non-preferred name)	C9 H16 N2 O5 S2	296.05	1.111	-1.55891	0.00189755	1.583	Down
1.112_257.10158	Benserazide	C10 H15 N3 O5	257.102	1.112	1.57372	0.00539474	1.68502	Up
1.127_166.03819	4-hydroxy-3-nitrosobenzamide	C7 H6 N2 O3	166.038	1.127	1.19158	0.026696	1.14252	Up
1.149_331.06810	Deoxyadenosine monophosphate	C10 H14 N5 O6 P	331.068	1.149	-2.22945	1.34404e-05	2.05358	Down
1.179_261.12129	Lotaustralin	C11 H19 N O6	261.121	1.179	-2.80618	5.64974e-10	2.40056	Down
1.233_311.10373	(2s)-4-(methylsulfanyl)-2-({[(3s,4s,5r)-2,3,4-trihydroxy-5-(hydroxymethyl)tetrahydro-2-furanyl]methyl}amino)butanoic acid	C11 H21 N O7 S	311.104	1.233	-1.56801	0.00104024	1.83764	Down
1.236_289.12741	Ophthalmic acid	C11 H19 N3 O6	289.127	1.236	2.64712	5.38005e-05	2.40284	Up
1.252_441.04723	2-[(5-nitro-1,3-thiazol-2-yl)carbamoyl]phenyl d-glucopyranosiduronic acid	C16 H15 N3 O10 S	441.047	1.252	-1.54622	0.00164071	1.76819	Down
1.273_219.07453	O-(3-carboxypropanoyl)homoserine	C8 H13 N O6	219.075	1.273	1.39142	0.00435498	1.68447	Up
1.295_339.05577	S-sulfanylglutathione	C10 H17 N3 O6 S2	339.056	1.295	2.89766	6.63087e-06	2.34326	Up
1.316_220.08484	5-hydroxy-dl-tryptophan	C11 H12 N2 O3	220.085	1.316	-2.0871	2.58526e-05	1.96523	Down
1.345_240.14760	Pirbuterol	C12 H20 N2 O3	240.148	1.345	-1.14685	0.000232095	1.51707	Down
1.402_343.12670	(2s)-3-(4-hydroxyphenyl)-2-({[(3s,4s,5r)-2,3,4-trihydroxy-5-(hydroxymethyl)tetrahydro-2-furanyl]methyl}amino)propanoic acid (non-preferred name)	C15 H21 N O8	343.127	1.402	-1.60765	0.00107864	1.82981	Down
1.442_321.06949	N-[3-carboxy-2-(carboxymethyl)-2-hydroxypropanoyl]glutamic acid	C11 H15 N O10	321.069	1.442	3.14722	1.31427e-08	2.54663	Up
1.443_452.16433	1-[1,3-dihydroxy-4-(2-hydroxybenzyl)-9h-xanthen-2-yl]-3-phenyl-1-propanone	C29 H24 O5	452.164	1.443	2.30712	0.00824172	1.72603	Up
1.563_232.14247	Mebutamate	C10 H20 N2 O4	232.142	1.563	1.27365	0.0438902	1.25486	Up
10.022_335.28249	1-cyano-2-methyl-2-propen-1-yl palmitate	C21 H37 N O2	335.282	10.022	-1.51712	0.0115927	1.25283	Down
10.023_318.25586	Allopregnanolone	C21 H34 O2	318.256	10.023	-1.51712	0.0115927	1.25283	Down
10.134_356.25676	Pgf1?	C20 H36 O5	356.257	10.134	-1.07089	0.000109104	1.3452	Down
10.134_356.26892	N~2~-tetradecanoyl-l-glutamine	C19 H36 N2 O4	356.269	10.134	-1.05988	0.000325821	1.29917	Down
10.135_418.23973	4,4'-(diphenylethenylidene)bis[n,n-dimethylbenzenamine]	C30 H30 N2	418.24	10.135	-1.09176	0.000104997	1.34007	Down
10.148_361.29796	Cetaben	C23 H39 N O2	361.298	10.148	-1.63353	0.0107559	1.32718	Down
10.149_344.27151	8561	C23 H36 O2	344.272	10.149	-1.63442	0.0107779	1.32739	Down
10.159_634.49495	(2r)-1-(hexadecyloxy)-3-(phosphonooxy)-2-propanyl palmitate	C35 H71 O7 P	634.495	10.159	-1.90645	0.00398052	1.52989	Down
10.206_402.29789	Ascr#28	C22 H42 O6	402.298	10.206	-1.16042	0.00019375	1.38229	Down
10.209_638.54980	Trilaurin	C39 H74 O6	638.55	10.209	-1.19342	0.000453378	1.37673	Down
10.226_442.28473	Mazipredone	C26 H38 N2 O4	442.285	10.226	-1.9568	0.000214293	1.73702	Down
10.262_386.35491	Cholest-5-en-3-ol	C27 H46 O	386.355	10.262	-1.44133	0.000452966	1.59901	Down
10.419_384.30026	N-palmitoyl-l-glutamine	C21 H40 N2 O4	384.3	10.419	-1.65402	1.46142e-08	1.81266	Down
10.712_827.54619	(2r)-2-[(4z,7z,10z,13z,16z,19z)-4,7,10,13,16,19-docosahexaenoyloxy]-3-[(6z,9z,12z)-6,9,12-octadecatrienoyloxy]propyl 2-(trimethylammonio)ethyl phosphate	C48 H78 N O8 P	827.546	10.712	-2.47422	1.82155e-06	2.25658	Down
10.716_727.51486	1-tetradecanoyl-2-[(9z,12z,15z)-octadecatrienoyl]-sn-glycero-3-phosphocholine	C40 H74 N O8 P	727.515	10.716	-1.1449	0.00593838	1.37787	Down
10.727_360.30268	5beta-cholanoic acid	C24 H40 O2	360.303	10.727	-1.05709	0.000424553	1.28343	Down
10.756_677.49863	Dmpc	C36 H72 N O8 P	677.499	10.756	-1.85518	3.82714e-06	1.90542	Down
10.831_703.51455	1-myristoyl-2-palmitoleoyl-sn-glycero-3-phosphocholine	C38 H74 N O8 P	703.515	10.831	-1.58421	2.59689e-06	1.75582	Down
10.927_729.53036	1,2-dipalmitoleoyl-sn-glycero-3-phosphocholine	C40 H76 N O8 P	729.53	10.927	-1.14969	1.51526e-05	1.45938	Down
10.936_336.30261	13z,16z-docosadienoic acid	C22 H40 O2	336.303	10.936	-1.38764	9.5061e-05	1.52088	Down
10.952_386.31828	Fafar hs-50	C26 H42 O2	386.318	10.952	-1.08254	0.000484501	1.28486	Down
11.027_663.52029	Lysopc a c28:0	C36 H74 N O7 P	663.52	11.027	-1.16361	0.000124648	1.4407	Down
11.063_699.56395	N-(hexadecanoyl)-beta-d-galactosylsphingosine	C40 H77 N O8	699.564	11.063	2.19734	9.94851e-06	2.05456	Up
11.151_689.53507	1-tetradecyl-2-[(9z)-hexadecenoyl]-sn-glycero-3-phosphocholine	C38 H76 N O7 P	689.535	11.151	-1.53613	4.3407e-05	1.63424	Down
11.151_739.55114	Pc(p-16:0/18:3(9z,12z,15z))	C42 H78 N O7 P	739.551	11.151	-1.44732	1.59462e-07	1.68394	Down
11.185_362.31831	5beta-cholane-3alpha,24-diol	C24 H42 O2	362.318	11.185	-1.84524	1.07639e-05	1.82651	Down
11.23_715.55150	1-(1z-hexadecenyl)-2-(9z-hexadecenoyl)-sn-glycero-3-phosphocholine	C40 H78 N O7 P	715.552	11.23	-1.3254	8.17081e-06	1.57598	Down
11.574_691.55077	1-tetradecyl-2-hexadecanoyl-sn-glycero-3-phosphocholine	C38 H78 N O7 P	691.551	11.574	-1.49633	5.77934e-07	1.70965	Down
11.641_779.58153	(17z,21r)-27-amino-24-hydroxy-24-oxido-19,23,25-trioxa-24lambda~5~-phosphaheptacos-17-en-21-yl (7z,10z,13z,16z)-7,10,13,16-docosatetraenoate	C45 H82 N O7 P	779.582	11.641	1.57942	1.22862e-09	1.77758	Up
11.692_364.33397	(5e,9e)-5,9-tetracosadienoic acid	C24 H44 O2	364.334	11.692	-1.69802	0.000141196	1.67818	Down
11.708_718.57016	2-methyl-3-[(2e,10e,14e,18e,22e,26e)-3,7,11,15,19,23,27,31-octamethyl-2,10,14,18,22,26,30-dotriacontaheptaen-1-yl]-1,4-naphthoquinone	C51 H74 O2	718.57	11.708	-1.00275	0.0126912	1.11111	Down
11.732_729.56655	1-(1z-octadecenyl)-2-(9z-octadecenoyl)-sn-glycero-3-phosphoethanolamine	C41 H80 N O7 P	729.567	11.732	1.28723	1.03062e-05	1.54895	Up
11.76_859.60784	(2r)-2-[(4z,7z,10z,13z,16z,19z)-4,7,10,13,16,19-docosahexaenoyloxy]-3-[(11z)-11-icosenoyloxy]propyl 2-(trimethylammonio)ethyl phosphate	C50 H86 N O8 P	859.608	11.76	-1.95809	4.53645e-08	1.99046	Down
12.312_719.58234	1-hexadecyl-2-hexadecanoyl-sn-glycero-3-phosphocholine	C40 H82 N O7 P	719.582	12.312	-1.13974	9.32045e-06	1.45483	Down
12.41_731.58263	(2r)-3-[(1z)-1-octadecen-1-yloxy]-2-(pentadecanoyloxy)propyl 2-(trimethylammonio)ethyl phosphate	C41 H82 N O7 P	731.583	12.41	1.19459	8.50004e-05	1.43365	Up
12.575_799.60846	(23r)-29-amino-26-hydroxy-26-oxido-20-oxo-21,25,27-trioxa-26lambda~5~-phosphanonacosan-23-yl (11z,14z)-11,14-icosadienoate	C45 H86 N O8 P	799.608	12.575	1.3134	0.00176053	1.38428	Up
12.611_906.52907	(2r)-1-[(hydroxy{[(1s,2r,3r,4s,5s,6r)-2,3,4,5,6-pentahydroxycyclohexyl]oxy}phosphoryl)oxy]-3-[(6z,9z,12z,15z)-6,9,12,15-octadecatetraenoyloxy]-2-propanyl (7z,10z,13z,16z)-7,10,13,16-docosatetraenoate	C49 H79 O13 P	906.529	12.611	-1.43264	0.0110323	1.29301	Down
12.777_882.52955	(2r)-1-[(hydroxy{[(1s,2r,3r,4s,5s,6r)-2,3,4,5,6-pentahydroxycyclohexyl]oxy}phosphoryl)oxy]-3-(palmitoyloxy)-2-propanyl (4z,7z,10z,13z,16z,19z)-4,7,10,13,16,19-docosahexaenoate	C47 H79 O13 P	882.53	12.777	-1.92415	0.00117613	1.66558	Down
2.079_370.00652	Sedoheptulose 1,7-bisphosphate	C7 H16 O13 P2	370.007	2.079	-1.61885	0.000395659	1.60756	Down
2.142_293.14745	(2s)-4-methyl-2-({[(3s,4s,5r)-2,3,4-trihydroxy-5-(hydroxymethyl)tetrahydro-2-furanyl]methyl}amino)pentanoic acid (non-preferred name)	C12 H23 N O7	293.147	2.142	-1.63493	1.83231e-05	1.72507	Down
2.143_262.09889	1,6-dimethoxypyrene	C18 H14 O2	262.099	2.143	3.18583	0.000495263	2.07831	Up
2.173_211.09599	Zalcitabine	C9 H13 N3 O3	211.096	2.173	-2.42663	0.0291032	1.53634	Down
2.328_261.14382	Ser-arg	C9 H19 N5 O4	261.144	2.328	2.54504	0.00175317	2.02875	Up
2.33_261.15767	3-hydroxy-3-[(3-methylbutanoyl)oxy]-4-(trimethylammonio)butanoate	C12 H23 N O5	261.158	2.33	-1.25879	2.01571e-05	1.57281	Down
2.361_242.10163	Corraton	C9 H14 N4 O4	242.102	2.361	-4.10839	0.0084731	2.17336	Down
2.396_397.06140	1-(beta-d-glycero-pentofuranosyl)-5-{[(2-sulfoethyl)amino]methyl}-2-thioxo-2,3-dihydro-4(1h)-pyrimidinone	C12 H19 N3 O8 S2	397.061	2.396	3.22751	0.000102964	2.74397	Up
2.413_402.22270	Spiroxasone	C24 H34 O3 S	402.223	2.413	1.76681	0.00531592	1.42916	Up
2.432_185.06919	Eglumetad	C8 H11 N O4	185.069	2.432	-1.07274	0.00748459	1.16913	Down
2.451_231.13329	Gly-arg	C8 H17 N5 O3	231.133	2.451	1.28509	0.000412031	1.51059	Up
2.472_145.05305	Fg7175000	C9 H7 N O	145.053	2.472	1.55689	1.13053e-06	1.77689	Up
2.476_412.19588	Deoxypyridinoline	C18 H28 N4 O7	412.196	2.476	2.13376	0.000834905	1.81147	Up
2.485_232.05200	4,5-pyrenedione	C16 H8 O2	232.052	2.485	1.75874	0.000933282	1.87131	Up
2.487_168.05381	Bz7175000	C7 H8 N2 O3	168.054	2.487	1.56238	0.000632121	1.75162	Up
2.487_214.04145	Sulfacetamide	C8 H10 N2 O3 S	214.041	2.487	1.75874	0.000933282	1.87131	Up
2.512_198.06398	Mimosine	C8 H10 N2 O4	198.064	2.512	1.16118	0.0158381	1.61551	Up
2.513_186.06400	Ampa	C7 H10 N2 O4	186.064	2.513	1.10991	0.0201977	1.68974	Up
2.543_366.14264	2-iodohexadecanal	C16 H31 I O	366.143	2.543	-1.65706	1.77539e-09	1.83784	Down
2.617_231.12207	Asn-val	C9 H17 N3 O4	231.122	2.617	-2.18494	0.0236219	1.5266	Down
2.618_498.10986	5,5'-{disulfanediylbis[(1-carboxy-2,1-ethanediyl)imino]}bis(2-amino-5-oxopentanoic acid)	C16 H26 N4 O10 S2	498.11	2.618	3.38112	2.65034e-08	2.57643	Up
2.642_278.09370	Glu-met	C10 H18 N2 O5 S	278.094	2.642	1.28047	5.30789e-05	1.58026	Up
2.678_275.10062	Ethenodeoxyadenosine	C12 H13 N5 O3	275.101	2.678	3.16472	1.86835e-07	2.54909	Up
2.68_440.17962	Sertindole	C24 H26 Cl F N4 O	440.18	2.68	2.68241	4.35173e-06	2.27133	Up
2.713_249.08627	S(6)-acetyldihydrolipoamide	C10 H19 N O2 S2	249.086	2.713	-1.0899	0.00223256	1.28356	Down
2.744_271.16434	Arg-pro	C11 H21 N5 O3	271.164	2.744	1.3841	0.00419342	1.56111	Up
2.802_349.13063	Fentrazamide	C16 H20 Cl N5 O2	349.131	2.802	1.48804	0.0365227	1.50024	Up
2.828_152.99210	S-mercaptocysteine	C3 H7 N O2 S2	152.992	2.828	-3.3784	0.00019566	2.33576	Down
2.828_292.15355	Heptopyranosides	C13 H24 O7	292.154	2.828	-2.92809	0.000499047	2.12064	Down
2.831_259.18963	Lys-leu	C12 H25 N3 O3	259.19	2.831	3.10963	8.68966e-05	2.16624	Up
2.849_218.07278	Cys-pro	C8 H14 N2 O3 S	218.073	2.849	1.46152	0.0127423	1.92831	Up
2.849_379.14119	Angoline	C22 H21 N O5	379.141	2.849	4.85847	5.39903e-07	3.30209	Up
2.862_327.13173	(2s)-3-phenyl-2-({[(3s,4s,5r)-2,3,4-trihydroxy-5-(hydroxymethyl)tetrahydro-2-furanyl]methyl}amino)propanoic acid (non-preferred name)	C15 H21 N O7	327.132	2.862	-1.3829	0.000159424	1.5338	Down
2.874_159.03569	Citiolone	C6 H9 N O2 S	159.036	2.874	-3.16883	0.00170069	2.09659	Down
2.909_290.09026	Indoleacetylaspartate	C14 H14 N2 O5	290.09	2.909	-2.45274	0.0238711	1.68617	Down
2.926_173.99866	4-phenolsulfonic acid	C6 H6 O4 S	173.999	2.926	-1.28853	6.95545e-08	1.57974	Down
2.986_276.07807	Biotin sulfone	C10 H16 N2 O5 S	276.078	2.986	1.40769	0.00963646	1.59785	Up
3.012_251.07905	N-feruloylglycine	C12 H13 N O5	251.079	3.012	-4.5043	0.00234502	2.36985	Down
3.027_314.10470	Pyraclonil	C15 H15 Cl N6	314.105	3.027	-4.05786	0.00534293	2.08576	Down
3.029_178.11095	Nikethamide	C10 H14 N2 O	178.111	3.029	-4.28795	1.78162e-11	2.96617	Down
3.035_369.14702	Tivantinib	C23 H19 N3 O2	369.147	3.035	-2.03066	4.18803e-05	1.89368	Down
3.073_311.12293	N2-dimethylguanosine	C12 H17 N5 O5	311.123	3.073	1.00878	0.000171337	1.33564	Up
3.085_324.04491	Cyazofamid	C13 H13 Cl N4 O2 S	324.045	3.085	1.97956	0.0409344	1.32497	Up
3.096_118.04550	2-methyltetrahydrofuran-3-thiol	C5 H10 O S	118.046	3.096	1.3555	2.90132e-07	1.63204	Up
3.155_256.11724	2-ammonio-4-{4-[(2s)-2-ammonio-2-carboxylatoethyl]-1h-imidazol-2-yl}butanoate	C10 H16 N4 O4	256.117	3.155	-4.56339	0.00407824	2.30488	Down
3.161_434.14717	(8e,17e,19e)-18-bromo-16-hydroxy-8,17,19-tricosatriene-4,6-diynoic acid	C23 H31 Br O3	434.147	3.161	-1.08334	0.000138219	1.3428	Down
3.178_158.08468	1,5-dan	C10 H10 N2	158.085	3.178	2.38079	1.67069e-08	2.16134	Up
3.224_289.15257	3-methylglutarylcarnitine	C13 H23 N O6	289.153	3.224	-2.04025	5.11271e-05	1.90574	Down
3.296_359.15087	Capecitabine	C15 H22 F N3 O6	359.151	3.296	2.54859	8.54141e-07	2.21003	Up
3.321_594.27525	Curine	C36 H38 N2 O6	594.275	3.321	-2.47342	4.5211e-06	2.15737	Down
3.366_424.10356	Azimsulfuron	C13 H16 N10 O5 S	424.104	3.366	-3.48396	1.17767e-10	2.65262	Down
3.394_224.11630	Butalbital	C11 H16 N2 O3	224.116	3.394	-3.4274	0.0171246	1.66115	Down
3.489_496.20976	(4z)-9-(3-furyl)-1,1,8a,12b-tetramethyl-3,11-dioxo-3,6,6a,8,8a,9,11,11a,12b,13,14,14a-dodecahydro-1h-oxireno[4,4a]isochromeno[6,5-h][2]benzoxocin-13-yl acetate	C28 H32 O8	496.21	3.489	1.35704	0.000725757	1.62027	Up
3.506_230.03631	Asulam	C8 H10 N2 O4 S	230.036	3.506	1.52053	0.0280156	1.53611	Up
3.534_146.06938	Dl-glutamine	C5 H10 N2 O3	146.069	3.534	1.85896	0.00321951	2.09148	Up
3.59_337.12735	Ufenamate	C18 H18 F3 N O2	337.127	3.59	2.11783	3.50853e-10	2.07001	Up
3.615_296.07650	Flunixin	C14 H11 F3 N2 O2	296.077	3.615	-3.6213	0.000658536	2.35598	Down
3.619_298.07347	5'-s-methyl-5'-thioinosine	C11 H14 N4 O4 S	298.073	3.619	1.20881	5.95627e-05	1.46263	Up
3.69_578.27013	(3beta,5alpha,16beta)-3-(beta-d-glucopyranosyloxy)-14,16-dihydroxy-19-oxobufa-20,22-dienolide	C30 H42 O11	578.27	3.69	1.26309	0.00384777	1.42161	Up
3.736_326.11261	Dinobuton	C14 H18 N2 O7	326.113	3.736	-1.05577	0.00240408	1.24958	Down
3.758_665.30181	Natamycin	C33 H47 N O13	665.302	3.758	1.47338	0.00261437	1.59681	Up
3.769_265.13148	Z-leu-oh	C14 H19 N O4	265.131	3.769	-8.31309	1.09239e-17	4.15315	Down
3.822_312.07797	Carbapenem mm22383	C13 H16 N2 O5 S	312.078	3.822	2.62187	1.12292e-05	2.26432	Up
3.885_232.08834	1-methoxypyrene	C17 H12 O	232.088	3.885	1.32817	0.0169258	1.86803	Up
3.898_473.15371	Proteacin	C20 H27 N O12	473.154	3.898	-2.75037	1.32232e-05	2.22779	Down
3.909_322.16402	Butyl 3-(beta-d-glucopyranosyloxy)butanoate	C14 H26 O8	322.164	3.909	-2.41253	0.0371029	1.42457	Down
4.151_304.10923	Mfcd27968709	C20 H16 O3	304.109	4.151	2.40725	0.0017818	2.25799	Up
4.195_147.06864	Indole-3-carbidol	C9 H9 N O	147.069	4.195	-2.6458	1.03641e-13	2.35131	Down
4.195_195.08111	Benalfocin	C11 H14 Cl N	195.081	4.195	-2.77883	5.07864e-14	2.40985	Down
4.196_238.13180	Seconal	C12 H18 N2 O3	238.132	4.196	-2.59485	3.82634e-11	2.31985	Down
4.196_263.04694	Epinephrine 4-sulfate	C9 H13 N O6 S	263.047	4.196	-2.12537	2.31738e-13	2.10172	Down
4.196_408.12975	Trifloxystrobin	C20 H19 F3 N2 O4	408.13	4.196	-3.95215	2.91489e-14	2.87682	Down
4.196_424.09482	Zibotentan	C19 H16 N6 O4 S	424.095	4.196	-4.22709	3.43218e-13	2.96762	Down
4.196_439.05934	Glucolimnanthin	C15 H21 N O10 S2	439.059	4.196	-3.76892	2.61001e-12	2.80387	Down
4.197_215.05606	240i539pwq	C5 H14 N O6 P	215.056	4.197	-2.58508	2.1274e-14	2.32184	Down
4.197_277.02637	3-(sulfooxy)-l-tyrosine	C9 H11 N O7 S	277.026	4.197	-2.24694	6.25543e-14	2.16116	Down
4.197_282.12154	Tyr-thr	C13 H18 N2 O5	282.122	4.197	-2.52532	4.05371e-11	2.28017	Down
4.199_324.16872	Tricetamide	C16 H24 N2 O5	324.169	4.199	-3.23524	8.43052e-09	2.60249	Down
4.2_279.05936	Letosteine	C10 H17 N O4 S2	279.059	4.2	-1.85373	9.86702e-09	1.94543	Down
4.203_248.00109	2,4-db	C10 H10 Cl2 O3	248.001	4.203	-1.86383	1.18309e-09	1.93721	Down
4.228_280.08817	5-{4-[2-(methylamino)ethoxy]benzyl}-1,3-thiazolidine-2,4-dione	C13 H16 N2 O3 S	280.088	4.228	-1.5973	0.00567512	1.60893	Down
4.297_301.18886	Tegaserod	C16 H23 N5 O	301.189	4.297	-2.31286	8.39452e-12	2.18619	Down
4.299_259.17843	L-hexanoylcarnitine	C13 H25 N O4	259.178	4.299	-4.25199	2.79915e-06	3.03113	Down
4.355_242.07261	Lidimycin	C10 H14 N2 O3 S	242.073	4.355	2.04818	0.0134726	1.9499	Up
4.39_220.12140	Phenylacetylglycine dimethylamide	C12 H16 N2 O2	220.121	4.39	-3.82649	2.01884e-11	2.79689	Down
4.443_191.09494	Nl8513000	C11 H13 N O2	191.095	4.443	-1.48335	3.95107e-06	1.68531	Down
4.46_366.18233	3-(4-methoxyphenyl)-2,2-dimethyl-4-propyl-2h-chromen-7-yl acetate	C23 H26 O4	366.182	4.46	-1.6123	0.0382028	1.20508	Down
4.555_331.15653	Alitame anhydrous	C14 H25 N3 O4 S	331.157	4.555	2.8612	0.0231498	2.11883	Up
4.603_248.15258	Pindolol	C14 H20 N2 O2	248.153	4.603	-2.24283	0.0377235	1.36609	Down
4.612_274.00822	Galacturonate 1-phosphate	C6 H11 O10 P	274.008	4.612	-1.56754	0.0298216	1.43085	Down
4.64_461.22716	Pimozide	C28 H29 F2 N3 O	461.227	4.64	2.22784	0.000912267	1.70059	Up
4.65_361.20015	Semagacestat	C19 H27 N3 O4	361.2	4.65	1.52401	0.00241676	1.4952	Up
4.786_271.17841	3-hydroxy-n-[(3s)-2-oxotetrahydro-3-furanyl]decanamide	C14 H25 N O4	271.178	4.786	-1.0668	9.12289e-06	1.42557	Down
4.813_203.11741	Enadenine	C10 H13 N5	203.117	4.813	1.91475	8.08236e-06	1.89934	Up
4.873_346.09863	Vatalanib	C20 H15 Cl N4	346.099	4.873	3.05959	0.000122186	2.39216	Up
4.888_256.08825	Ozolinone	C11 H16 N2 O3 S	256.088	4.888	2.58991	0.0147103	1.82895	Up
4.907_161.08437	Tryptophol	C10 H11 N O	161.084	4.907	-1.03159	0.0141233	1.05923	Down
4.911_242.14203	Huperzine	C15 H18 N2 O	242.142	4.911	-3.58152	0.0342939	1.55407	Down
4.951_331.21059	Marimastat	C15 H29 N3 O5	331.211	4.951	1.58781	0.000256649	1.62753	Up
4.996_178.04154	L-cysteinylglycine	C5 H10 N2 O3 S	178.042	4.996	3.22406	6.67287e-06	2.46561	Up
4.996_394.15202	Varespladib methyl	C22 H22 N2 O5	394.152	4.996	2.5249	0.0258978	1.8535	Up
4.998_399.14381	S-(5'-adenosyl)-l-methionine conjugate acid	C15 H23 N6 O5 S	399.144	4.998	2.44084	0.0229049	1.87529	Up
5.086_310.04774	6,8-dihydroxy-3a,12c-dihydro-7h-furo[3',2':4,5]furo[2,3-c]xanthen-7-one	C17 H10 O6	310.048	5.086	2.42101	0.0363228	1.63056	Up
5.13_375.18272	Cyphenothrin	C24 H25 N O3	375.183	5.13	1.54638	0.00011475	1.74424	Up
5.184_332.08305	Acedapsone	C16 H16 N2 O4 S	332.083	5.184	1.70906	1.65264e-05	1.7632	Up
5.225_345.17215	3-methyl-3-(4-methyl-3-penten-1-yl)-3,11-dihydropyrano[3,2-a]carbazole-5-carbaldehyde	C23 H23 N O2	345.172	5.225	2.81139	0.025139	2.05635	Up
5.263_276.12091	Triethyl citrate	C12 H20 O7	276.121	5.263	-1.23992	0.00252047	1.37719	Down
5.263_298.10281	Thalassemine	C8 H19 N4 O6 P	298.103	5.263	-1.04967	0.00418989	1.25391	Down
5.38_371.11500	Baricitinib	C16 H17 N7 O2 S	371.115	5.38	-2.82778	1.33812e-07	2.36717	Down
5.401_234.10027	5-methoxy-l-tryptophan	C12 H14 N2 O3	234.1	5.401	-2.89527	1.96408e-08	2.40887	Down
5.457_127.04563	2,4,5-trimethyl-1,3-thiazole	C6 H9 N S	127.046	5.457	-2.84936	3.56276e-09	2.4078	Down
5.498_235.08455	Fc2505000	C12 H13 N O4	235.085	5.498	-2.9522	0.00217175	1.96419	Down
5.501_296.11957	Glycyclamide	C14 H20 N2 O3 S	296.12	5.501	-2.65676	0.0268033	1.50308	Down
5.591_335.15951	Riboprine	C15 H21 N5 O4	335.16	5.591	1.95755	1.31895e-07	2.00039	Up
5.656_242.08047	Lumichrome	C12 H10 N4 O2	242.08	5.656	-1.46914	4.9727e-11	1.73086	Down
5.668_328.14573	Tiapride	C15 H24 N2 O4 S	328.146	5.668	1.97913	0.00232789	2.04023	Up
5.703_113.02997	2,4-dimethylthiazole	C5 H7 N S	113.03	5.703	-1.11632	0.00127219	1.31226	Down
5.707_352.10924	D-benzylpenicilloic acid	C16 H20 N2 O5 S	352.109	5.707	-1.06881	0.000824604	1.30692	Down
5.708_660.22858	(2beta,3alpha,5alpha,6alpha)-cholestane-2,3,6-triyl tris(hydrogen sulfate)	C27 H48 O12 S3	660.229	5.708	-2.24531	0.000544288	1.89178	Down
5.851_310.04790	Maxima-iso-flavone a	C17 H10 O6	310.048	5.851	2.84884	0.0199634	1.74832	Up
5.853_218.07928	Triacetin	C9 H14 O6	218.079	5.853	2.14839	1.49987e-09	2.096	Up
5.856_359.18780	(z)-norendoxifen	C24 H25 N O2	359.188	5.856	2.79142	0.0272367	2.0886	Up
6.041_306.10376	Fluconazole	C13 H12 F2 N6 O	306.104	6.041	-1.00874	0.00282837	1.21278	Down
6.082_287.20966	C8-carnitine	C15 H29 N O4	287.21	6.082	-1.85166	8.15766e-05	1.75786	Down
6.138_270.10378	Tolbutamide	C12 H18 N2 O3 S	270.104	6.138	2.52952	6.21793e-06	2.26983	Up
6.419_373.20346	(z)-endoxifen	C25 H27 N O2	373.203	6.419	2.34371	0.0364696	1.96046	Up
6.575_380.14054	Amosulalol	C18 H24 N2 O5 S	380.141	6.575	-4.55314	9.63647e-08	3.02072	Down
6.936_356.07168	Fletazepam	C17 H13 Cl F4 N2	356.072	6.936	-2.71454	1.61484e-14	2.37125	Down
6.936_535.22093	(7s)-7-{[(2s)-9-hydroxy-2-isobutyl-3-oxo-2,3,9,9a-tetrahydro-1h-imidazo[1,2-a]indol-9-yl]methyl}-6,7-dihydroquinazolino[3,2-a][1,4]benzodiazepine-5,13-dione	C31 H29 N5 O4	535.221	6.936	4.17921	5.09825e-08	2.95776	Up
6.978_349.15584	Pancopride	C18 H24 Cl N3 O2	349.156	6.978	1.66301	0.0199876	1.99871	Up
7.098_315.24090	C10-carnitine	C17 H33 N O4	315.241	7.098	-2.3225	0.00175272	1.796	Down
7.186_272.08398	Anigorufone	C19 H12 O2	272.084	7.186	-2.65591	3.20073e-07	2.3438	Down
7.574_256.11308	Echothiophate	C9 H23 N O3 P S	256.113	7.574	3.26295	0.0362261	1.61288	Up
7.68_248.14158	Amiloxate	C15 H20 O3	248.142	7.68	1.69258	0.00117719	1.52445	Up
7.765_318.21947	Steviol	C20 H30 O3	318.219	7.765	-2.43454	5.09216e-05	2.02869	Down
8.007_387.29841	3-hydroxytetradecanoylcarnitine	C21 H41 N O5	387.298	8.007	-1.70148	0.000324195	1.63793	Down
8.117_222.19870	(2e,6e)-farnesol	C15 H26 O	222.199	8.117	-1.05376	0.00768803	1.11022	Down
8.2_350.24562	10-gingerol	C21 H34 O4	350.246	8.2	-1.99298	0.00048989	1.76463	Down
8.315_395.30358	9,12-hexadecadienoylcarnitine	C23 H41 N O4	395.304	8.315	-1.18657	1.02769e-05	1.47629	Down
8.326_371.30346	C14-carnitine	C21 H41 N O4	371.303	8.326	-1.01083	8.20077e-07	1.38642	Down
8.379_445.31942	Oleoyl tyrosine	C27 H43 N O4	445.319	8.379	-1.18073	0.000787839	1.35196	Down
8.426_386.31441	N~2~-(3-hydroxyhexadecanoyl)-l-ornithine	C21 H42 N2 O4	386.314	8.426	1.53139	7.08464e-11	1.75182	Up
8.531_412.33016	N~2~-stearoyl-l-glutamine	C23 H44 N2 O4	412.33	8.531	1.8613	5.60312e-06	1.91028	Up
8.566_441.34544	(4s)-4-{[(9z)-3-hydroxy-9-octadecenoyl]oxy}-4-(trimethylammonio)butanoate	C25 H47 N O5	441.345	8.566	-1.0423	0.00293888	1.17004	Down
8.64_344.17778	Alpha,alpha'-diethyl-4,4'-bis(2-propynyloxy)stilbene	C24 H24 O2	344.178	8.64	-2.23933	2.83649e-06	2.06236	Down
8.646_308.19631	(11z)-14,14,14-trifluoro-11-tetradecenyl acetate	C16 H27 F3 O2	308.196	8.646	1.14467	0.000183683	1.34261	Up
8.648_314.24560	Vs1150000	C18 H34 O4	314.246	8.648	1.05659	0.000432932	1.26291	Up
8.649_300.23004	Heptadecanedioic acid	C17 H32 O4	300.23	8.649	1.20363	0.000343137	1.36556	Up
8.656_292.20369	12-oxo phytodienoic acid	C18 H28 O3	292.204	8.656	1.44413	0.00589113	1.2712	Up
8.658_310.21436	13(s)-hpotre	C18 H30 O4	310.214	8.658	1.43659	0.00514928	1.2695	Up
8.812_356.27145	Ethyl docosahexaenoate	C24 H36 O2	356.271	8.812	1.12359	9.80247e-06	1.37603	Up
8.85_382.32353	4,6-cholestadien-3-one	C27 H42 O	382.324	8.85	-1.42979	4.63754e-10	1.70634	Down
8.876_312.22973	15,16-dihode	C18 H32 O4	312.23	8.876	1.29361	0.000482836	1.36994	Up
8.961_298.25101	Ricinelaidic acid	C18 H34 O3	298.251	8.961	1.09037	0.000399019	1.284	Up
9.042_541.31884	Lysopc(20:5(5z,8z,11z,14z,17z))	C28 H48 N O7 P	541.319	9.042	-1.57412	0.000152589	1.61821	Down
9.061_502.25421	4β-hydroxywithanolide e	C28 H38 O8	502.254	9.061	-2.66563	2.04692e-05	2.26223	Down
9.065_526.25440	(25r)-3,7,11,12,15,23-hexaoxolanost-8-en-26-oic acid	C30 H38 O8	526.254	9.065	-1.93056	0.000653748	1.81538	Down
9.112_348.26646	Anacardic acid	C22 H36 O3	348.266	9.112	1.77531	0.0395598	1.09195	Up
9.201_478.25398	Diflucortolone valerate	C27 H36 F2 O5	478.254	9.201	-1.55688	0.000761138	1.7136	Down
9.256_525.28635	Lysophosphatidylethanolamine (22:6(4z,7z,10z,13z,16z,19z)/0:0)	C27 H44 N O7 P	525.286	9.256	1.46205	5.26485e-06	1.61346	Up
9.273_453.32224	1-tetradecyl-sn-glycero-3-phosphocholine	C22 H48 N O6 P	453.322	9.273	-1.43103	8.20964e-06	1.57016	Down
9.281_326.24567	2,4-dihydroxyheptadec-16-ynyl acetate	C19 H34 O4	326.246	9.281	-1.10164	0.000138682	1.36413	Down
9.296_483.46565	N-dodecanoylsphinganine	C30 H61 N O3	483.466	9.296	-1.04798	0.019968	1.10679	Down
9.309_376.26135	3beta,17beta-diacetoxy-5alpha-androstane	C23 H36 O4	376.261	9.309	-2.61517	1.22678e-09	2.31185	Down
9.339_356.23279	Arachidonyl trifluoromethyl ketone	C21 H31 F3 O	356.233	9.339	-1.2821	0.0414093	1.08964	Down
9.34_316.24024	Pregnane-3,20-dione	C21 H32 O2	316.24	9.34	-1.38214	0.00857152	1.28122	Down
9.374_527.30215	(2r)-1-{[(2-aminoethoxy)(hydroxy)phosphoryl]oxy}-3-hydroxy-2-propanyl (4z,7z,10z,13z,16z)-4,7,10,13,16-docosapentaenoate	C27 H46 N O7 P	527.302	9.374	1.09013	9.47893e-05	1.36853	Up
9.413_328.26101	Nonadecanedioic acid	C19 H36 O4	328.261	9.413	-1.41918	1.53403e-06	1.63618	Down
9.481_402.27669	16-o-deacetyl-16-epi-scalarolbutenolide	C25 H38 O4	402.277	9.481	-1.013	0.00397103	1.18451	Down
9.482_424.25885	1-heptadecanoyl-sn-glycero-3-phosphate	C20 H41 O7 P	424.259	9.482	-1.05426	0.000784816	1.33945	Down
9.494_503.30195	2-[(5z,8z,11z)-icosatrienoyl]-sn-glycero-3-phosphoethanolamine	C25 H46 N O7 P	503.302	9.494	-1.05526	0.000636019	1.30016	Down
9.497_458.24292	1-arachidonoyl-sn-glycerol 3-phosphate	C23 H39 O7 P	458.243	9.497	-1.44503	2.23497e-06	1.65953	Down
9.505_360.26595	Drostanolone propionate	C23 H36 O3	360.266	9.505	-1.49917	3.30528e-06	1.70951	Down
9.507_268.21923	235bbf3k97	C20 H28	268.219	9.507	-1.51603	5.1863e-06	1.68704	Down
9.507_539.32136	O-{hydroxy[(2r)-2-hydroxy-3-(nonadecanoyloxy)propoxy]phosphoryl}-l-serine	C25 H50 N O9 P	539.321	9.507	-1.28541	0.00427767	1.20548	Down
9.508_432.19612	Fluprednidene acetate	C24 H29 F O6	432.196	9.508	-1.50093	6.17584e-06	1.66772	Down
9.52_323.20939	Guaiapate	C18 H29 N O4	323.209	9.52	-1.27608	3.97197e-06	1.53565	Down
9.557_529.31768	(2r)-1-{[(2-aminoethoxy)(hydroxy)phosphoryl]oxy}-3-hydroxy-2-propanyl (7z,10z,13z,16z)-7,10,13,16-docosatetraenoate	C27 H48 N O7 P	529.318	9.557	1.09331	4.27735e-05	1.36475	Up
9.587_252.20864	Rg5926000	C16 H28 O2	252.209	9.587	-1.07852	1.79615e-06	1.3997	Down
9.591_404.29263	5?-androstane-3?,17?-diol dipropionate	C25 H40 O4	404.293	9.591	-1.22581	4.33181e-06	1.5359	Down
9.624_484.28051	(2r)-3-({[(2s)-2,3-dihydroxypropoxy](hydroxy)phosphoryl}oxy)-2-hydroxypropyl palmitate	C22 H45 O9 P	484.281	9.624	1.06288	2.74107e-08	1.47011	Up
9.626_351.17043	Pirenzepine	C19 H21 N5 O2	351.17	9.626	-1.07712	6.89507e-07	1.4191	Down
9.63_254.22464	Palmitelaidic acid	C16 H30 O2	254.225	9.63	-1.40968	0.000201066	1.52269	Down
9.643_622.31315	(2r)-3-({[(2s)-2,3-dihydroxypropoxy](hydroxy)phosphoryl}oxy)-2-{[(5e)-4,7-dioxo-5-heptenoyl]oxy}propyl palmitate	C29 H51 O12 P	622.313	9.643	-1.30018	2.26381e-08	1.59426	Down
9.647_462.27433	(2r)-2-hydroxy-3-(phosphonooxy)propyl (11z,14e)-11,14-icosadienoate	C23 H43 O7 P	462.274	9.647	-2.60798	2.87121e-08	2.27942	Down
9.69_611.54710	2-hydroxy-n-[(2s,3r,4e,6r)-1,3,6-trihydroxy-4-octadecen-2-yl]nonadecanamide	C37 H73 N O5	611.547	9.69	-1.03656	0.00243391	1.26019	Down
9.715_380.29223	Persin	C23 H40 O4	380.292	9.715	-2.89111	2.47092e-08	2.43062	Down
9.719_535.36395	(2r)-2-(acryloyloxy)-3-(hexadecyloxy)propyl 2-(trimethylammonio)ethyl phosphate	C27 H54 N O7 P	535.364	9.719	1.86592	1.97934e-06	1.86712	Up
9.749_734.56639	(7r)-4-hydroxy-n,n,n-trimethyl-10-oxo-7-(palmitoyloxy)-3,5,9-trioxa-4-phosphapentacosan-1-aminium 4-oxide	C40 H81 N O8 P	734.566	9.749	-1.47572	1.29433e-05	1.66386	Down
9.76_406.30826	(5r)-5-[(3r,5s,7s,8r,9s,10s,13r,14s,17r)-3,7-dihydroxy-10,13-dimethylhexadecahydro-1h-cyclopenta[a]phenanthren-17-yl]hexanoic acid	C25 H42 O4	406.308	9.76	-1.15333	3.58778e-07	1.5044	Down
9.763_314.26078	(3z,6e,8e,12z,15z,18z)-3,6,8,12,15,18-docosahexaen-10-ol	C22 H34 O	314.261	9.763	-1.20713	5.96978e-06	1.5082	Down
9.795_364.23781	Furomine	C20 H32 N2 O4	364.238	9.795	-1.91714	0.00122647	1.60755	Down
9.805_438.27430	1-stearoyl lysophosphatidic acid	C21 H43 O7 P	438.274	9.805	-1.94705	0.00995692	1.92948	Down
9.825_374.26674	Ascr#24	C20 H38 O6	374.267	9.825	-1.4614	0.000243913	1.52635	Down
9.881_464.28988	(2r)-2-hydroxy-3-(phosphonooxy)propyl (11z)-11-icosenoate	C23 H45 O7 P	464.29	9.881	-2.16027	1.15293e-08	2.07043	Down
9.901_424.28227	1b-hydroxycholic acid	C24 H40 O6	424.282	9.901	-1.72737	1.92482e-05	1.74739	Down
9.907_429.26750	Mifepristone	C29 H35 N O2	429.267	9.907	1.28162	0.00584668	1.20111	Up
9.931_400.28232	Ascr#27	C22 H40 O6	400.282	9.931	-1.3081	7.08791e-06	1.54198	Down
9.948_292.23991	3b-androstanediol	C19 H32 O2	292.24	9.948	-1.10807	0.0121684	1.09687	Down
9.963_342.31335	2-hydroxypropyl stearate	C21 H42 O3	342.313	9.963	-1.08712	1.86547e-06	1.44763	Down
9.989_512.31064	3-{[(2,3-dihydroxypropoxy)(hydroxy)phosphoryl]oxy}-2-hydroxypropyl stearate	C24 H49 O9 P	512.311	9.989	1.13699	4.00587e-05	1.49838	Up
0.546_165.10666	unidentified				2.79854	1.12683e-05	2.36555	Up
0.558_321.06947	unidentified				2.49237	1.45473e-10	2.27364	Up
0.561_185.62697	unidentified				1.81183	1.08385e-07	1.87695	Up
0.57_131.06966	unidentified				-1.76729	6.28147e-06	1.82278	Down
0.572_146.14213	unidentified				-4.16426	7.2972e-05	2.74028	Down
0.575_679.99476	unidentified				-1.70667	0.0005887	1.69008	Down
0.577_419.03693	unidentified				2.64728	1.83217e-06	2.35205	Up
0.581_353.97527	unidentified				-2.30115	0.000187752	2.00439	Down
0.585_370.00661	unidentified				-1.25086	2.97302e-06	1.51553	Down
0.587_552.04846	unidentified				1.62019	0.0023175	1.78554	Up
0.591_177.93377	unidentified				-1.0426	0.000107206	1.37177	Down
0.591_195.94435	unidentified				-1.0426	0.000107206	1.37177	Down
0.591_283.96013	unidentified				-1.04288	0.000187122	1.365	Down
0.591_525.98866	unidentified				-2.76255	2.39725e-05	2.26809	Down
0.593_389.96917	unidentified				1.47703	0.00153126	1.66745	Up
0.594_320.01430	unidentified				-1.10866	0.000601875	1.37081	Down
0.597_371.97627	unidentified				-2.71353	9.07603e-07	2.27947	Down
0.598_203.20006	unidentified				-3.51359	0.000657121	2.30279	Down
0.598_611.12245	unidentified				2.88323	0.000525018	2.15886	Up
0.604_370.97447	unidentified				-1.12315	0.00102863	1.36024	Down
0.604_536.05354	unidentified				1.6429	0.000828168	1.8167	Up
0.607_387.04044	unidentified				2.88935	6.34785e-07	2.39359	Up
0.607_555.13106	unidentified				2.1359	7.222e-05	2.07149	Up
0.613_659.79747	unidentified				1.3124	0.00249323	1.64943	Up
0.614_357.00267	unidentified				1.00096	0.00244	1.30364	Up
0.614_455.83508	unidentified				1.11608	0.0103136	1.56339	Up
0.617_426.08758	unidentified				2.93106	0.00035047	2.58773	Up
0.617_523.82311	unidentified				1.1086	0.00548128	1.4216	Up
0.619_741.79202	unidentified				1.06529	0.0155551	1.28161	Up
0.62_715.78270	unidentified				1.30952	0.0149031	1.56037	Up
0.621_332.06188	unidentified				2.47185	1.06673e-06	2.21832	Up
0.622_155.92601	unidentified				-1.11957	0.00453018	1.23906	Down
0.623_306.07638	unidentified				5.95173	1.66774e-06	3.41537	Up
0.623_612.15320	unidentified				6.15257	1.1891e-06	3.47707	Up
0.624_275.11128	unidentified				2.95511	1.46058e-05	2.46604	Up
0.624_673.80315	unidentified				1.13717	0.0129542	1.31774	Up
0.625_707.79573	unidentified				1.48647	0.00566182	1.63138	Up
0.625_749.77661	unidentified				1.14968	0.0141277	1.46128	Up
0.625_783.77086	unidentified				1.30481	0.00702301	1.56895	Up
0.625_817.76508	unidentified				1.16627	0.0153861	1.48038	Up
0.625_885.75221	unidentified				1.16882	0.019073	1.46912	Up
0.626_953.73881	unidentified				1.3244	0.0129079	1.54032	Up
0.627_681.78974	unidentified				1.18789	0.0131579	1.55317	Up
0.628_182.10355	unidentified				-1.28332	0.02524	1.28347	Down
0.628_409.84098	unidentified				1.04497	0.0171213	1.49945	Up
0.628_477.82882	unidentified				1.0681	0.0161046	1.51753	Up
0.628_545.81687	unidentified				1.10455	0.0142593	1.52789	Up
0.628_613.80276	unidentified				1.12384	0.0136489	1.53124	Up
0.63_341.85346	unidentified				1.03701	0.0153344	1.52099	Up
0.63_757.76483	unidentified				1.11881	0.0264439	1.36507	Up
0.63_851.75707	unidentified				1.63706	0.00258514	1.6562	Up
0.631_219.07401	unidentified				1.34943	0.000615584	1.56678	Up
0.631_254.01662	unidentified				-1.01774	2.76447e-06	1.36384	Down
0.631_765.75089	unidentified				1.19466	0.00889922	1.83832	Up
0.631_833.73920	unidentified				1.16217	0.00843905	1.7677	Up
0.631_969.71300	unidentified				1.1101	0.0402847	1.28396	Up
0.632_479.82707	unidentified				1.10221	0.0172465	1.56003	Up
0.633_208.01143	unidentified				-1.01785	2.57723e-06	1.36588	Down
0.633_697.76385	unidentified				1.17294	0.00919244	1.84605	Up
0.633_901.72664	unidentified				1.19462	0.0121669	1.58303	Up
0.634_327.76658	unidentified				-1.12071	0.0342657	1.06547	Down
0.634_411.83884	unidentified				1.04033	0.0204745	1.5337	Up
0.634_505.63603	unidentified				-2.11995	0.00775065	1.63543	Down
0.634_629.77690	unidentified				1.03536	0.0127305	1.78084	Up
0.639_182.97324	unidentified				1.12176	4.06807e-07	1.50127	Up
0.64_419.87804	unidentified				-1.23975	0.0411635	1.11363	Down
0.641_261.98604	unidentified				2.17422	0.000299823	2.20107	Up
0.644_310.95469	unidentified				1.29851	0.00071654	1.55222	Up
0.646_248.02835	unidentified				-1.55431	0.0100358	1.5029	Down
0.646_293.07916	unidentified				1.57399	0.000190654	1.7627	Up
0.647_341.86173	unidentified				-2.49402	0.0149414	1.76626	Down
0.647_423.84288	unidentified				-1.485	0.0132242	1.34146	Down
0.648_146.06912	unidentified				1.99652	8.78408e-05	2.07007	Up
0.648_286.00681	unidentified				1.0091	0.000612566	1.35213	Up
0.648_321.86583	unidentified				-1.22646	0.0104176	1.27289	Down
0.648_331.89471	unidentified				-1.03276	0.0302668	1.04802	Down
0.649_273.87425	unidentified				-2.52261	0.0128938	1.79085	Down
0.649_323.86293	unidentified				-1.23242	0.0105244	1.274	Down
0.649_399.82054	unidentified				-3.1905	0.0146456	1.80007	Down
0.65_187.16886	unidentified				-2.28941	4.91916e-09	2.12954	Down
0.65_220.00148	unidentified				2.91709	4.90466e-06	2.51682	Up
0.65_415.79449	unidentified				-2.12657	0.0159504	1.69407	Down
0.651_220.98080	unidentified				2.6583	0.000826475	2.47244	Up
0.651_221.88159	unidentified				-1.42149	0.0295432	1.23318	Down
0.651_399.88229	unidentified				-1.52345	0.0278107	1.27314	Down
0.652_263.84542	unidentified				-2.65752	0.015718	1.71731	Down
0.652_273.99447	unidentified				2.56217	6.53806e-05	2.34408	Up
0.652_79.94076	unidentified				-1.31062	0.0260493	1.19704	Down
0.653_272.01468	unidentified				2.13596	0.000289712	2.18684	Up
0.654_243.08692	unidentified				1.71765	0.00121673	1.88445	Up
0.654_258.08244	unidentified				1.99321	9.58314e-05	2.04089	Up
0.654_340.00239	unidentified				1.8362	0.000212655	2.00231	Up
0.655_271.88638	unidentified				1.09668	0.00784336	1.47386	Up
0.656_111.02991	unidentified				-1.01348	7.70212e-05	1.35943	Down
0.656_236.95457	unidentified				-1.16828	0.0386336	1.03921	Down
0.656_477.89842	unidentified				-1.5091	0.0205144	1.3254	Down
0.657_433.87124	unidentified				-1.44397	0.0193851	1.25301	Down
0.658_206.00730	unidentified				2.03557	0.000229066	2.07857	Up
0.659_190.03340	unidentified				1.55737	0.000175038	1.79511	Up
0.661_247.99236	unidentified				1.13278	0.0184653	1.37808	Up
0.661_248.08880	unidentified				-1.02076	8.01751e-05	1.36521	Down
0.662_213.82925	unidentified				-1.81736	0.0133724	1.46445	Down
0.662_280.04593	unidentified				1.9912	0.000698639	2.11963	Up
0.663_328.91632	unidentified				-1.72674	0.0219899	1.40713	Down
0.663_353.01720	unidentified				1.29631	0.00224479	1.6256	Up
0.666_125.01494	unidentified				1.24115	0.000230784	1.5357	Up
0.666_263.08280	unidentified				1.02217	0.0136759	1.16277	Up
0.667_260.00404	unidentified				-1.43805	0.0047044	1.38247	Down
0.668_168.05139	unidentified				1.78587	0.000113872	1.9297	Up
0.668_202.00834	unidentified				-1.06288	0.0228891	1.10009	Down
0.669_359.06817	unidentified				1.88214	0.00021914	1.98922	Up
0.67_131.03995	unidentified				1.02342	0.0133424	1.16548	Up
0.67_237.03781	unidentified				1.45314	0.00073982	1.65919	Up
0.671_186.02350	unidentified				-1.78005	0.00316662	1.52556	Down
0.671_337.08606	unidentified				2.66041	0.000122624	2.42299	Up
0.672_262.07796	unidentified				1.02342	0.0133424	1.16548	Up
0.673_215.05607	unidentified				1.54157	0.000816022	1.71463	Up
0.674_129.04285	unidentified				1.09174	8.91971e-06	1.47692	Up
0.674_220.17891	unidentified				1.42293	1.20728e-05	1.66145	Up
0.674_377.06195	unidentified				1.68783	0.00171473	1.72031	Up
0.675_291.19073	unidentified				1.14378	0.00146546	1.44515	Up
0.675_472.08243	unidentified				1.1546	1.27956e-06	1.53332	Up
0.676_240.02396	unidentified				-1.31028	0.00324537	1.52508	Down
0.677_262.06655	unidentified				-3.14008	1.48722e-14	2.55839	Down
0.677_300.02220	unidentified				-1.14259	0.00456146	1.21929	Down
0.677_634.13657	unidentified				1.59012	1.192e-05	1.75943	Up
0.678_367.00188	unidentified				-1.80319	0.000560802	1.68311	Down
0.678_510.09013	unidentified				1.14433	0.00043528	1.42832	Up
0.679_309.04341	unidentified				-1.11061	0.000258609	1.36146	Down
0.679_488.18599	unidentified				3.10871	3.02804e-05	2.56852	Up
0.681_165.04628	unidentified				-1.07971	0.0122967	1.1024	Down
0.681_299.01453	unidentified				-1.2807	0.000932078	1.41872	Down
0.681_333.00458	unidentified				-1.20793	0.00272824	1.29974	Down
0.681_390.96309	unidentified				-1.658	0.0133616	1.38534	Down
0.681_489.17001	unidentified				1.28424	1.09593e-06	1.54144	Up
0.682_322.97570	unidentified				-1.44357	0.0111089	1.29692	Down
0.683_706.21360	unidentified				1.16936	0.000429786	1.33927	Up
0.684_205.01167	unidentified				-1.0265	0.00478438	1.17117	Down
0.685_187.00112	unidentified				-1.0265	0.00478438	1.17117	Down
0.685_234.15811	unidentified				3.47747	3.68208e-05	2.73255	Up
0.685_280.06671	unidentified				-1.6078	1.69435e-05	1.69568	Down
0.685_306.09370	unidentified				-1.0229	7.48407e-05	1.33349	Down
0.685_322.00411	unidentified				-1.10114	0.0107917	1.15731	Down
0.685_417.14794	unidentified				1.10142	4.48739e-07	1.46669	Up
0.686_145.97464	unidentified				-1.77438	0.00287646	1.57105	Down
0.686_312.94679	unidentified				-2.1466	0.00177001	1.73801	Down
0.687_205.00190	unidentified				1.3043	0.00298361	1.59839	Up
0.687_244.95943	unidentified				-1.62771	0.00357952	1.47924	Down
0.689_330.11586	unidentified				-2.44146	4.28219e-08	2.19228	Down
0.69_248.14855	unidentified				1.99012	1.33719e-05	2.02043	Up
0.693_276.06074	unidentified				-3.27729	3.60379e-08	2.59678	Down
0.694_473.18630	unidentified				1.61911	8.15486e-06	1.76064	Up
0.695_246.13255	unidentified				-3.8202	0.00243198	2.21852	Down
0.695_348.04665	unidentified				-1.2827	6.06155e-05	1.44463	Down
0.695_369.06647	unidentified				-1.69559	0.000664045	1.65973	Down
0.695_468.09816	unidentified				3.00925	1.1244e-05	2.34428	Up
0.696_185.07985	unidentified				-3.08575	0.021797	1.73915	Down
0.696_262.06186	unidentified				1.16649	0.0113144	1.518	Up
0.696_415.05012	unidentified				-1.51538	1.75403e-05	1.6255	Down
0.696_470.05221	unidentified				1.91381	0.000194724	2.07052	Up
0.697_201.00705	unidentified				1.02967	4.54288e-06	1.39547	Up
0.697_405.02146	unidentified				-1.67557	6.69471e-06	1.76195	Down
0.697_651.22194	unidentified				1.26112	6.29772e-05	1.42981	Up
0.698_147.12620	unidentified				-1.02398	8.12556e-08	1.43574	Down
0.698_241.55493	unidentified				4.22275	2.21372e-07	3.04563	Up
0.699_245.03302	unidentified				1.23477	5.94082e-05	1.50937	Up
0.7_213.04414	unidentified				2.77133	0.000290759	2.49558	Up
0.7_232.05147	unidentified				2.16442	0.000209108	2.12786	Up
0.7_353.07100	unidentified				-1.28695	0.0111771	1.22473	Down
0.702_152.03334	unidentified				1.79511	1.31292e-06	1.91837	Up
0.703_281.05694	unidentified				-1.67175	2.45796e-07	1.81229	Down
0.703_347.06301	unidentified				-1.45591	0.0146053	1.3724	Down
0.704_169.09772	unidentified				-1.49688	0.0494316	1.10792	Down
0.704_185.08040	unidentified				-3.30792	0.0321975	1.74661	Down
0.704_192.61637	unidentified				2.1901	8.80113e-09	2.08851	Up
0.705_123.03204	unidentified				-1.95165	1.3445e-05	1.85408	Down
0.705_370.02917	unidentified				-2.42143	4.23804e-06	2.10599	Down
0.705_612.15152	unidentified				5.87323	6.90247e-05	3.27184	Up
0.706_152.03369	unidentified				2.25791	0.00700008	1.78539	Up
0.706_190.04111	unidentified				2.55138	0.00052133	2.5353	Up
0.706_483.10998	unidentified				4.44087	5.91309e-08	3.10878	Up
0.707_202.13209	unidentified				-1.88641	3.11421e-10	1.96494	Down
0.707_216.12244	unidentified				-1.3006	1.74656e-06	1.60624	Down
0.707_335.04063	unidentified				-1.11235	0.00774483	1.2509	Down
0.708_133.06927	unidentified				-1.67936	0.0399096	1.21997	Down
0.708_149.05960	unidentified				-1.94606	4.41624e-05	1.79273	Down
0.708_363.05783	unidentified				-1.09725	0.000180739	1.36249	Down
0.708_648.21123	unidentified				1.16109	0.0365507	1.01115	Up
0.709_240.14756	unidentified				-1.03593	0.018836	1.2159	Down
0.709_266.13796	unidentified				-1.66526	0.0324643	1.24137	Down
0.709_277.56512	unidentified				1.91258	0.000433917	2.00369	Up
0.709_656.11582	unidentified				2.49189	2.80166e-05	2.16591	Up
0.71_190.04152	unidentified				2.17671	0.00267913	2.39594	Up
0.71_261.12130	unidentified				-2.62156	1.58231e-06	2.26469	Down
0.711_182.15533	unidentified				1.35285	0.0190905	1.28117	Up
0.711_279.13185	unidentified				-2.62135	1.53744e-06	2.26472	Down
0.711_467.02244	unidentified				-1.43865	0.0339079	1.10869	Down
0.711_602.14645	unidentified				1.16321	0.000835487	1.41602	Up
0.713_205.03299	unidentified				1.52768	7.60648e-08	1.72943	Up
0.713_297.89723	unidentified				-1.77762	0.0377211	1.29917	Down
0.714_312.04511	unidentified				-2.07289	0.000398741	1.7878	Down
0.716_348.04731	unidentified				-1.19115	0.00275964	1.44723	Down
0.721_393.10359	unidentified				1.02685	0.0372158	1.15728	Up
0.724_234.98926	unidentified				-2.42153	0.00111813	2.04373	Down
0.726_161.04315	unidentified				-1.41494	0.00441682	1.38268	Down
0.726_260.00402	unidentified				-1.0402	0.000472116	1.27829	Down
0.727_191.02553	unidentified				-1.16826	0.00658877	1.49233	Down
0.727_268.99416	unidentified				1.26578	0.000168207	1.53895	Up
0.727_475.13660	unidentified				1.81554	1.46854e-07	1.88165	Up
0.729_219.00170	unidentified				-1.91781	0.00665181	1.54167	Down
0.73_177.01709	unidentified				-1.00237	0.00132732	1.23044	Down
0.73_234.97563	unidentified				-1.2828	0.00915116	1.28213	Down
0.732_235.14221	unidentified				1.04629	6.23597e-06	1.42936	Up
0.732_317.96248	unidentified				-1.61172	0.00361109	1.4807	Down
0.734_255.07437	unidentified				1.00863	4.6196e-05	1.39521	Up
0.735_290.06273	unidentified				-1.14465	0.0235962	1.23261	Down
0.736_195.85813	unidentified				-1.87666	0.000756116	1.6869	Down
0.738_295.05866	unidentified				1.37277	0.00856245	1.34913	Up
0.739_637.18840	unidentified				3.07773	0.0041096	1.8209	Up
0.74_137.89947	unidentified				-1.50409	0.00750488	1.36499	Down
0.74_426.10149	unidentified				-2.81292	4.45319e-05	2.16931	Down
0.741_255.81352	unidentified				-1.76985	0.00826975	1.43452	Down
0.757_173.99473	unidentified				-1.3684	0.0267613	1.384	Down
0.763_336.06673	unidentified				1.67541	0.00796666	1.33057	Up
0.77_168.05137	unidentified				1.84688	2.05648e-05	1.95166	Up
0.774_169.01772	unidentified				-2.63194	0.0165094	1.69727	Down
0.775_193.01527	unidentified				-1.25863	0.0270322	1.30204	Down
0.777_354.08089	unidentified				-3.30169	0.0112488	1.83533	Down
0.778_411.02861	unidentified				-2.62744	0.0134161	1.64798	Down
0.787_229.95697	unidentified				-2.84927	0.00329668	1.99339	Down
0.787_248.14855	unidentified				1.0613	0.0122674	1.59789	Up
0.787_310.11746	unidentified				-2.79942	0.00773032	1.78334	Down
0.79_340.00478	unidentified				-3.1864	0.0148272	1.81257	Down
0.791_208.98338	unidentified				-2.45457	0.0208795	1.53936	Down
0.791_218.09046	unidentified				1.42189	0.00225882	1.338	Up
0.793_230.96523	unidentified				-2.33634	0.0498829	1.40164	Down
0.794_332.09993	unidentified				-2.8918	0.00358455	1.94081	Down
0.795_381.98961	unidentified				-2.85361	0.0277208	1.51058	Down
0.798_245.93089	unidentified				-2.23093	0.0126542	1.61913	Down
0.8_142.98105	unidentified				1.20947	0.000594161	1.44007	Up
0.8_173.00680	unidentified				-2.11405	0.0249154	1.54126	Down
0.801_335.04058	unidentified				-1.36287	0.0132712	1.30143	Down
0.802_270.98341	unidentified				-1.5075	0.0257798	1.25872	Down
0.806_188.98068	unidentified				-1.5118	0.0372451	1.23137	Down
0.807_223.94906	unidentified				-1.44103	0.000128478	1.59208	Down
0.808_257.10288	unidentified				1.36328	0.00376487	1.65223	Up
0.809_138.91700	unidentified				1.632	0.000400377	1.67852	Up
0.809_298.00654	unidentified				1.06519	0.0125756	1.383	Up
0.811_313.98049	unidentified				1.23439	0.047436	1.24681	Up
0.812_122.03701	unidentified				-1.25484	0.0361725	1.33451	Down
0.814_280.06711	unidentified				-2.70995	0.00255454	2.07005	Down
0.817_302.04876	unidentified				-3.37711	0.00470615	2.04203	Down
0.831_211.09762	unidentified				-2.07872	1.38132e-07	2.02742	Down
0.833_207.97515	unidentified				-1.96095	0.000662749	1.77844	Down
0.834_423.07784	unidentified				1.7475	0.00180847	1.89798	Up
0.835_426.08817	unidentified				2.81094	9.00851e-05	2.5687	Up
0.84_574.03175	unidentified				1.79464	0.000855139	1.88533	Up
0.843_146.06944	unidentified				1.77565	0.00010222	1.94032	Up
0.844_315.03549	unidentified				-2.59183	0.000342687	2.11502	Down
0.845_88.01627	unidentified				1.15427	1.19683e-06	1.49129	Up
0.848_240.02400	unidentified				-1.99109	9.8601e-07	1.99397	Down
0.849_133.01984	unidentified				1.02098	1.06864e-05	1.39181	Up
0.852_166.08581	unidentified				-2.29844	1.88998e-05	1.9905	Down
0.852_87.01442	unidentified				1.0837	2.06966e-06	1.43158	Up
0.853_215.05626	unidentified				1.65163	0.000156891	1.80329	Up
0.853_275.11178	unidentified				3.09351	8.95861e-05	2.59839	Up
0.859_276.96465	unidentified				1.81877	0.00657125	1.58108	Up
0.864_483.10991	unidentified				3.6505	2.42784e-05	2.58481	Up
0.874_190.04154	unidentified				3.28279	0.000834253	2.69273	Up
0.881_187.92221	unidentified				1.25701	0.00999884	1.36477	Up
0.883_189.96463	unidentified				-2.48583	0.00560087	1.78346	Down
0.888_189.91922	unidentified				1.2069	0.00850311	1.33167	Up
0.89_162.07239	unidentified				1.40318	0.00323517	1.6744	Up
0.895_149.97209	unidentified				-1.65694	0.000835548	1.60997	Down
0.923_303.07190	unidentified				-1.50064	0.00548221	1.7557	Down
0.934_112.02744	unidentified				1.12974	0.000177564	1.44638	Up
0.939_161.06907	unidentified				1.00254	0.00559304	1.18867	Up
0.95_191.02553	unidentified				-1.26721	0.00014052	1.50389	Down
0.955_197.95099	unidentified				1.29686	0.000741942	1.46774	Up
0.957_333.96833	unidentified				-1.04699	0.00325937	1.2343	Down
0.969_326.06057	unidentified				-1.5304	0.00514657	1.95413	Down
0.97_199.94791	unidentified				1.42677	0.000441259	1.55627	Up
0.971_185.08003	unidentified				-3.51126	0.0204624	1.88079	Down
0.993_241.97698	unidentified				1.28103	0.000414286	1.47696	Up
1.01_322.97035	unidentified				1.53841	0.0279025	1.21013	Up
1.023_189.96447	unidentified				-1.74962	0.00797924	1.49915	Down
1.026_245.97271	unidentified				1.50158	0.0096276	1.45803	Up
1.039_130.02689	unidentified				1.90212	4.93224e-07	1.94855	Up
1.039_289.12740	unidentified				2.61433	6.25626e-05	2.08711	Up
1.043_152.03366	unidentified				1.55741	4.27765e-08	1.7432	Up
1.044_170.01941	unidentified				1.48137	5.10165e-09	1.72039	Up
1.049_149.97209	unidentified				-1.43262	0.00143874	1.50824	Down
1.052_167.98266	unidentified				-1.27872	0.00777909	1.27664	Down
1.058_378.12078	unidentified				2.49546	0.00594804	1.69425	Up
1.077_347.06293	unidentified				-1.55257	1.19215e-05	1.64539	Down
1.083_182.06947	unidentified				-1.98588	0.000256241	2.09932	Down
1.094_167.04429	unidentified				2.31496	2.43526e-06	2.19469	Up
1.103_189.96453	unidentified				-1.72604	0.00844969	1.48557	Down
1.119_235.08866	unidentified				1.05689	0.00283052	1.23215	Up
1.141_190.04119	unidentified				2.37236	0.00283172	2.5102	Up
1.149_297.02494	unidentified				-1.82229	0.000411213	1.75672	Down
1.163_525.12073	unidentified				2.50654	0.00658726	1.80311	Up
1.166_229.10644	unidentified				-1.94151	0.00537938	1.54021	Down
1.175_133.03771	unidentified				1.1295	0.00054287	1.29355	Up
1.175_290.07504	unidentified				1.0607	4.02521e-05	1.39461	Up
1.197_425.05640	unidentified				3.19949	3.24705e-07	2.62858	Up
1.204_347.06295	unidentified				-1.22524	3.22775e-07	1.5198	Down
1.205_232.05154	unidentified				1.425	0.0025958	1.69221	Up
1.224_348.01024	unidentified				1.90677	6.01865e-05	1.78457	Up
1.239_257.13756	unidentified				2.18535	0.000188807	1.8858	Up
1.244_277.05870	unidentified				-1.81945	0.00443191	1.73422	Down
1.248_280.06712	unidentified				-1.28216	0.00154875	1.39829	Down
1.249_279.15518	unidentified				2.52038	0.000383359	2.27962	Up
1.251_314.00506	unidentified				-1.04706	0.00280434	1.27038	Down
1.251_449.01158	unidentified				-1.26098	2.3087e-05	1.50805	Down
1.26_555.13050	unidentified				3.61065	7.03079e-13	2.71531	Up
1.267_150.03502	unidentified				-3.41197	5.391e-06	2.54814	Down
1.281_612.15135	unidentified				5.01995	8.16769e-08	3.14211	Up
1.292_153.04042	unidentified				-1.67467	0.000832795	1.72301	Down
1.319_229.10641	unidentified				-2.7617	0.0090498	1.77247	Down
1.326_370.13752	unidentified				1.36858	0.000645371	1.40831	Up
1.344_449.15484	unidentified				-1.17173	0.00314413	1.3645	Down
1.375_296.08650	unidentified				-3.45024	5.67953e-08	2.62791	Down
1.381_279.15517	unidentified				2.70142	8.84517e-05	2.37644	Up
1.42_502.14397	unidentified				1.65805	0.000205014	1.60645	Up
1.442_425.05624	unidentified				3.1855	3.38192e-05	2.70414	Up
1.447_268.56020	unidentified				2.99138	1.08648e-06	2.39466	Up
1.486_204.05714	unidentified				1.119	0.0123038	1.30266	Up
1.512_127.00927	unidentified				-1.52169	0.0224974	1.26826	Down
1.54_310.11644	unidentified				2.08555	0.0227045	1.23891	Up
1.545_137.99561	unidentified				2.06342	7.71672e-09	2.01676	Up
1.708_170.99904	unidentified				-2.04751	0.0429312	1.32334	Down
1.807_261.15752	unidentified				-1.89302	1.08588e-07	1.98846	Down
1.807_535.17847	unidentified				-1.3987	0.00227459	1.36868	Down
1.858_454.08322	unidentified				3.78538	3.34046e-06	2.9008	Up
1.861_484.09404	unidentified				3.58764	3.83407e-07	2.79515	Up
1.902_427.07195	unidentified				3.36452	5.1916e-06	2.69239	Up
1.924_261.15770	unidentified				-2.23473	7.74647e-07	2.09333	Down
1.97_225.14787	unidentified				3.17875	3.68086e-05	2.31095	Up
1.988_321.98543	unidentified				-1.68909	0.000197277	1.68281	Down
10.006_428.30728	unidentified				1.80408	0.00135014	1.70945	Up
10.007_400.33405	unidentified				-2.71526	1.47837e-07	2.36959	Down
10.022_340.23772	unidentified				-1.5935	0.0119186	1.27398	Down
10.025_363.31362	unidentified				-1.68315	0.029878	1.22942	Down
10.028_354.25333	unidentified				-1.61113	3.70251e-06	1.70965	Down
10.029_370.21835	unidentified				-1.47008	0.000234214	1.67564	Down
10.043_366.25349	unidentified				-1.6637	0.0193948	1.23654	Down
10.07_318.25584	unidentified				-1.05787	0.00431355	1.1531	Down
10.071_294.25586	unidentified				-1.22534	0.0192673	1.07388	Down
10.072_422.28526	unidentified				3.20674	0.0261687	1.7397	Up
10.074_416.26896	unidentified				-1.67246	0.000355279	1.57925	Down
10.078_426.29787	unidentified				-1.44897	0.00391161	1.35038	Down
10.085_450.29784	unidentified				-1.84814	0.000385922	1.70078	Down
10.088_361.29802	unidentified				-1.20408	0.0256131	1.05828	Down
10.095_366.32859	unidentified				-1.10637	0.000545359	1.3896	Down
10.096_384.33919	unidentified				-1.10637	0.000545359	1.3896	Down
10.113_366.25356	unidentified				-1.29144	0.00586465	1.22404	Down
10.118_392.26921	unidentified				-1.72142	0.00512495	1.41854	Down
10.12_402.29789	unidentified				-1.30504	0.0100365	1.21699	Down
10.121_318.25567	unidentified				-1.77333	9.54747e-06	1.76868	Down
10.121_612.53436	unidentified				-1.26744	0.0416029	1.03209	Down
10.124_366.25385	unidentified				-1.75041	0.0015099	1.55424	Down
10.131_418.36597	unidentified				-2.43699	1.18851e-08	2.24632	Down
10.131_440.34795	unidentified				-2.43699	1.18851e-08	2.24632	Down
10.134_334.28706	unidentified				-1.05988	0.000325821	1.29917	Down
10.134_351.31367	unidentified				-1.02218	0.000169744	1.3011	Down
10.134_388.20643	unidentified				-1.09165	0.000112679	1.35099	Down
10.143_350.19074	unidentified				1.13692	0.000100256	1.42455	Up
10.143_380.22392	unidentified				1.07357	0.000204912	1.33546	Up
10.144_334.21842	unidentified				1.17076	2.73458e-05	1.44654	Up
10.145_426.29776	unidentified				-1.85928	0.000342941	1.72476	Down
10.146_366.24431	unidentified				1.1828	0.00211471	1.52189	Up
10.148_452.31330	unidentified				-1.54432	0.00577823	1.35475	Down
10.151_686.55086	unidentified				-3.87894	3.52056e-08	2.74152	Down
10.154_846.61964	unidentified				-1.11942	0.017908	1.18162	Down
10.179_342.25344	unidentified				-1.68076	0.0129331	1.3251	Down
10.193_515.12889	unidentified				2.66236	0.00261952	1.85215	Up
10.198_377.32931	unidentified				-1.06674	9.94263e-05	1.34386	Down
10.207_392.26917	unidentified				-1.9239	0.00199877	1.56295	Down
10.226_452.31345	unidentified				-1.42694	6.09738e-05	1.56259	Down
10.226_688.56648	unidentified				-1.49202	5.20964e-05	1.61409	Down
10.227_294.25563	unidentified				-1.58681	3.10772e-07	1.72622	Down
10.262_394.23969	unidentified				-1.08238	0.000156477	1.34156	Down
10.349_332.27135	unidentified				-1.67063	1.33728e-05	1.69269	Down
10.418_379.34497	unidentified				-1.5978	2.79785e-08	1.77939	Down
10.419_400.26526	unidentified				-1.78708	3.04056e-07	1.86334	Down
10.42_416.23789	unidentified				-2.09251	3.68257e-07	2.0215	Down
10.586_402.27442	unidentified				-1.0874	0.000121575	1.32658	Down
10.793_803.54585	unidentified				-1.55899	2.95039e-05	1.72064	Down
10.82_360.30268	unidentified				-1.59623	8.45063e-06	1.6983	Down
10.956_778.53137	unidentified				-1.45106	8.63301e-07	1.68378	Down
10.963_737.53575	unidentified				1.70548	2.84555e-06	1.79128	Up
11.064_721.54631	unidentified				3.07715	4.30328e-11	2.50425	Up
11.083_366.32869	unidentified				2.5575	4.41469e-07	2.23501	Up
11.146_397.23668	unidentified				-2.20874	4.28715e-10	2.11087	Down
11.176_429.37320	unidentified				1.99887	6.58373e-05	1.85425	Up
11.293_751.55016	unidentified				1.26208	3.61473e-07	1.5544	Up
11.465_765.56522	unidentified				1.04058	1.83166e-05	1.35411	Up
11.659_753.52968	unidentified				1.13111	6.56995e-06	1.4498	Up
11.713_703.51470	unidentified				1.86206	9.4403e-06	1.88994	Up
11.739_741.53044	unidentified				1.46835	3.79028e-05	1.65842	Up
12.125_743.54656	unidentified				1.24724	3.92765e-07	1.52553	Up
12.254_769.59716	unidentified				1.62364	0.000275507	1.67174	Up
12.419_837.62384	unidentified				-1.3109	1.98748e-06	1.57442	Down
12.452_773.59117	unidentified				1.64754	5.21201e-07	1.76903	Up
12.568_811.60844	unidentified				-1.26184	0.000119505	1.49003	Down
12.587_769.56144	unidentified				-1.23215	0.00559141	1.41798	Down
12.652_795.57754	unidentified				1.49678	7.23148e-05	1.64628	Up
2.004_450.08813	unidentified				2.82148	0.0006941	2.75429	Up
2.033_293.14744	unidentified				-1.80291	0.000367287	1.6956	Down
2.034_339.99596	unidentified				-1.30487	0.000879724	1.47367	Down
2.042_351.99598	unidentified				-1.62825	0.000300855	1.62236	Down
2.048_229.10644	unidentified				-4.22884	0.00607361	2.31157	Down
2.062_294.15079	unidentified				-1.65668	0.000153558	1.75588	Down
2.087_392.90742	unidentified				-1.29282	0.000753347	1.4629	Down
2.123_152.03369	unidentified				1.7378	0.000130448	1.68339	Up
2.127_321.98543	unidentified				-1.44388	0.000274296	1.56211	Down
2.138_410.91814	unidentified				-1.20307	0.00363421	1.31685	Down
2.186_339.99597	unidentified				-1.47244	0.000214572	1.59641	Down
2.197_271.08055	unidentified				5.25232	5.53185e-11	3.28241	Up
2.206_351.99601	unidentified				-1.50475	0.00038272	1.54298	Down
2.238_374.10728	unidentified				2.4144	3.14111e-09	2.17594	Up
2.245_151.04966	unidentified				-1.34228	8.66791e-06	1.59906	Down
2.264_229.10643	unidentified				-4.1484	0.0186625	2.09204	Down
2.265_597.14134	unidentified				2.90744	0.000423633	2.59954	Up
2.27_298.57050	unidentified				2.96962	0.00345656	2.87069	Up
2.291_187.12122	unidentified				-1.35102	0.0228518	1.15028	Down
2.306_321.98543	unidentified				-1.38915	0.00111226	1.49364	Down
2.308_191.06194	unidentified				-1.99261	0.0306522	1.34147	Down
2.311_433.09129	unidentified				-3.88868	0.0153844	1.89672	Down
2.336_339.99596	unidentified				-1.29404	0.00260033	1.39468	Down
2.351_301.12737	unidentified				-5.13973	0.000527377	2.67724	Down
2.358_264.02389	unidentified				-1.94254	0.0379798	1.35362	Down
2.387_468.09885	unidentified				4.15021	2.95743e-05	2.98924	Up
2.39_525.12089	unidentified				4.9844	3.57748e-08	3.31485	Up
2.399_392.90752	unidentified				-1.01089	0.00464712	1.20237	Down
2.407_466.08327	unidentified				5.01441	1.31187e-05	3.03518	Up
2.415_453.17498	unidentified				-2.33494	1.97896e-11	2.19615	Down
2.421_498.10970	unidentified				4.14908	0.000117796	3.0801	Up
2.437_255.00586	unidentified				-1.43357	6.78263e-06	1.66228	Down
2.457_187.12122	unidentified				-1.07998	0.0192843	1.06642	Down
2.46_388.15938	unidentified				1.3968	4.45318e-06	1.5998	Up
2.472_135.06871	unidentified				1.08589	1.57025e-07	1.4906	Up
2.477_210.09180	unidentified				4.12363	8.57641e-07	2.79241	Up
2.478_334.09856	unidentified				2.26618	1.61567e-07	2.13967	Up
2.486_228.11090	unidentified				-1.13842	0.0126211	1.06349	Down
2.486_254.03383	unidentified				1.69531	0.00104898	1.84751	Up
2.511_314.12258	unidentified				-3.76869	0.0104709	1.9731	Down
2.514_232.05158	unidentified				1.13965	0.0202556	1.64289	Up
2.52_168.05340	unidentified				1.03279	0.0152305	1.72203	Up
2.52_202.04114	unidentified				1.05626	0.0110678	1.86028	Up
2.538_284.07570	unidentified				2.20677	4.72301e-05	1.8931	Up
2.542_384.12143	unidentified				1.09409	2.07288e-06	1.45099	Up
2.542_386.22777	unidentified				2.6767	0.0010431	1.84089	Up
2.555_302.06380	unidentified				-1.57406	0.00240276	1.61981	Down
2.562_284.07541	unidentified				2.06261	2.942e-08	2.01838	Up
2.564_280.15853	unidentified				1.48704	0.000286078	1.51776	Up
2.566_451.17034	unidentified				2.22815	0.000739416	1.81229	Up
2.571_286.12770	unidentified				-2.58188	0.0235138	1.48571	Down
2.573_526.10484	unidentified				3.49177	5.65404e-05	2.82209	Up
2.574_223.07079	unidentified				-3.06742	0.000698946	2.29313	Down
2.583_255.00589	unidentified				-1.42784	3.33402e-06	1.66427	Down
2.587_424.10887	unidentified				2.92532	0.00427356	2.01999	Up
2.589_206.63226	unidentified				1.66462	7.55178e-07	1.7836	Up
2.592_549.12109	unidentified				1.71032	0.00596202	1.50561	Up
2.594_353.07149	unidentified				1.33162	0.000725141	1.56144	Up
2.599_611.11991	unidentified				4.82737	2.39776e-07	3.08912	Up
2.601_215.09082	unidentified				-1.79224	0.0414694	1.22359	Down
2.605_477.10096	unidentified				-3.29334	2.4415e-09	2.58228	Down
2.607_555.13065	unidentified				3.39169	2.08076e-08	2.59408	Up
2.634_202.04120	unidentified				1.14614	0.00866476	1.89215	Up
2.635_168.05350	unidentified				1.08119	0.0181752	1.83688	Up
2.642_290.09021	unidentified				-2.75845	0.0291418	1.52155	Down
2.681_449.20998	unidentified				2.9638	5.9459e-10	2.43429	Up
2.686_192.12428	unidentified				1.12785	0.00828106	1.3848	Up
2.714_262.08882	unidentified				-3.18421	2.54352e-06	2.46478	Down
2.739_384.24861	unidentified				1.17628	0.00644727	1.26253	Up
2.753_375.09440	unidentified				-3.47083	1.73773e-08	2.63191	Down
2.755_424.10872	unidentified				4.80847	1.51444e-14	3.15353	Up
2.762_214.04147	unidentified				1.10202	0.0112939	1.57168	Up
2.815_301.12746	unidentified				-4.22818	0.0223167	1.86812	Down
2.818_220.63521	unidentified				1.22222	0.00296507	1.27033	Up
2.824_265.11757	unidentified				-1.90166	0.00438152	1.66099	Down
2.826_445.14551	unidentified				-3.33827	0.000449562	2.27705	Down
2.831_372.27358	unidentified				4.45427	0.00010273	2.65894	Up
2.839_585.31255	unidentified				1.37105	0.00757049	1.2711	Up
2.847_202.04153	unidentified				1.11672	0.0115772	1.81767	Up
2.85_655.28868	unidentified				-4.16678	0.00278763	2.2782	Down
2.852_250.07031	unidentified				-1.33908	0.000103137	1.55895	Down
2.882_417.22243	unidentified				1.18946	0.0223762	1.5956	Up
2.905_214.04147	unidentified				1.00203	0.0323125	1.28167	Up
2.908_286.12770	unidentified				-4.16716	0.00551644	2.16643	Down
2.915_146.06940	unidentified				2.36312	5.40542e-05	1.98769	Up
2.933_496.09397	unidentified				3.12106	0.000201494	2.58575	Up
2.939_259.18959	unidentified				1.1627	0.0279301	1.03012	Up
2.946_130.06308	unidentified				-1.04227	0.00807586	1.1667	Down
2.999_505.14397	unidentified				-2.8903	1.16542e-07	2.41196	Down
3.004_353.07154	unidentified				2.81312	0.000464223	2.59884	Up
3.056_337.07659	unidentified				-3.2202	0.00348971	2.01984	Down
3.063_397.13398	unidentified				-1.62076	5.24765e-06	1.7651	Down
3.066_246.07083	unidentified				2.04406	0.00039701	1.95933	Up
3.066_491.13325	unidentified				1.38748	2.5471e-05	1.6721	Up
3.074_397.13413	unidentified				-1.52804	4.94553e-05	1.74292	Down
3.079_308.14844	unidentified				-1.3511	0.0413144	1.11331	Down
3.105_427.13393	unidentified				-3.39354	0.00069718	2.27873	Down
3.114_232.05195	unidentified				1.0975	0.0206402	1.72559	Up
3.13_397.13400	unidentified				-1.51625	0.000207789	1.64511	Down
3.132_246.01343	unidentified				-1.98716	0.0427581	1.32674	Down
3.137_482.11455	unidentified				3.5109	0.000119024	2.93976	Up
3.143_261.82540	unidentified				2.41223	0.00188807	1.7262	Up
3.16_310.06572	unidentified				3.71989	3.56403e-07	2.70683	Up
3.174_170.10585	unidentified				1.02102	0.00106602	1.20979	Up
3.175_228.02040	unidentified				1.62251	0.00405486	1.7563	Up
3.179_229.10641	unidentified				-3.31439	0.0081241	1.98101	Down
3.189_500.07121	unidentified				3.45443	2.8257e-07	2.65869	Up
3.228_328.02206	unidentified				-2.43662	0.0019227	1.88121	Down
3.233_355.11306	unidentified				-1.58269	0.0101284	1.32495	Down
3.239_279.07770	unidentified				1.46536	0.000711514	1.69264	Up
3.24_331.58200	unidentified				1.41902	0.00118489	1.7215	Up
3.243_245.13765	unidentified				-1.19759	0.00176249	1.31176	Down
3.247_663.16459	unidentified				1.21948	0.00137085	1.55116	Up
3.259_175.06700	unidentified				-3.52966	2.91876e-06	2.66514	Down
3.261_394.18562	unidentified				2.33	0.000170756	2.15232	Up
3.262_775.17558	unidentified				2.28623	4.5103e-07	2.11888	Up
3.266_299.56942	unidentified				1.84419	0.00486336	2.00448	Up
3.273_416.23856	unidentified				-1.03581	0.000241708	1.39792	Down
3.285_406.18532	unidentified				1.28771	0.000795127	1.5041	Up
3.294_366.14282	unidentified				-2.02767	0.00013463	1.85701	Down
3.312_379.20122	unidentified				-1.69052	0.00119159	1.95846	Down
3.317_324.08131	unidentified				-5.52979	9.94244e-13	3.38282	Down
3.324_335.18447	unidentified				-1.48928	0.0341502	1.10579	Down
3.349_251.03226	unidentified				-1.20693	1.83044e-07	1.5423	Down
3.369_453.10258	unidentified				1.72996	0.0003731	1.729	Up
3.372_408.12956	unidentified				-3.56849	4.80806e-12	2.71549	Down
3.373_193.07386	unidentified				-2.64491	1.04432e-13	2.34014	Down
3.375_394.18507	unidentified				1.80563	0.000799629	1.7847	Up
3.376_292.99891	unidentified				-2.86006	0.00042384	2.03067	Down
3.419_322.16405	unidentified				3.18351	0.0029476	1.98233	Up
3.422_202.13203	unidentified				-1.10227	1.22892e-05	1.39191	Down
3.422_346.18511	unidentified				1.33945	0.00123142	1.38621	Up
3.427_441.06990	unidentified				3.63346	5.04192e-05	2.89924	Up
3.429_459.08105	unidentified				3.63518	5.39444e-05	2.90117	Up
3.431_233.07233	unidentified				-1.70705	0.0187189	1.28388	Down
3.437_200.15279	unidentified				-2.73003	0.0135724	1.65213	Down
3.45_186.10076	unidentified				1.33679	0.00241548	1.358	Up
3.452_158.10578	unidentified				1.56564	0.00149273	1.59663	Up
3.452_613.35399	unidentified				1.83743	0.0147707	1.27235	Up
3.46_404.00213	unidentified				1.36147	8.0992e-05	1.57351	Up
3.462_279.15511	unidentified				-1.09254	7.04729e-06	1.44833	Down
3.48_290.09366	unidentified				2.25772	0.0012218	1.97398	Up
3.51_245.16280	unidentified				-5.84756	6.24143e-10	3.5144	Down
3.515_686.21054	unidentified				-3.13276	3.59371e-07	2.4964	Down
3.528_224.11632	unidentified				-3.04241	0.00756269	1.77986	Down
3.532_216.09018	unidentified				-1.31465	0.0408268	1.19375	Down
3.561_227.64299	unidentified				1.40537	0.000181794	1.5897	Up
3.572_233.07235	unidentified				-1.06498	0.027533	1.05567	Down
3.603_583.19844	unidentified				3.40512	8.97547e-05	2.83835	Up
3.618_235.08799	unidentified				-2.76234	3.18407e-12	2.37641	Down
3.621_411.16416	unidentified				-1.52766	1.44143e-05	1.73909	Down
3.636_205.04903	unidentified				-4.75644	0.00404025	2.42098	Down
3.644_243.02025	unidentified				-4.91177	0.00905075	2.11594	Down
3.654_409.11298	unidentified				2.00029	1.97132e-05	1.8866	Up
3.662_205.04117	unidentified				1.0128	0.0389341	1.22814	Up
3.662_418.22502	unidentified				-1.01654	1.08112e-05	1.39635	Down
3.664_372.23717	unidentified				2.09895	0.0149892	1.49155	Up
3.665_374.21651	unidentified				1.4847	0.00242503	1.61492	Up
3.703_446.21657	unidentified				-1.27022	0.0476607	1.12968	Down
3.726_233.07233	unidentified				-1.34364	0.00848067	1.33869	Down
3.728_191.00778	unidentified				1.76985	0.0036544	1.95485	Up
3.738_284.14839	unidentified				-3.4906	0.0292477	1.64513	Down
3.741_266.09035	unidentified				-1.19786	0.00363686	1.29612	Down
3.743_228.05702	unidentified				2.31015	0.00246406	1.96062	Up
3.748_419.18053	unidentified				1.0864	0.000217598	1.3775	Up
3.753_312.07815	unidentified				2.68603	0.000149513	2.29934	Up
3.754_334.09867	unidentified				2.27961	7.41979e-09	2.12377	Up
3.755_416.22719	unidentified				1.7867	0.0423025	1.19712	Up
3.767_209.06912	unidentified				-2.65504	8.88938e-08	2.29088	Down
3.824_301.94220	unidentified				-1.41598	0.0433915	1.1731	Down
3.826_110.97796	unidentified				-1.5217	0.0484237	1.17395	Down
3.826_170.99930	unidentified				-1.4576	0.0444262	1.16205	Down
3.826_185.01502	unidentified				-1.51364	0.0443135	1.1849	Down
3.826_394.90942	unidentified				-2.72094	0.0230218	1.77571	Down
3.831_295.99593	unidentified				-3.84034	0.00287427	2.28799	Down
3.835_352.11009	unidentified				-1.23051	0.00119227	1.36741	Down
3.838_660.23030	unidentified				-1.15714	0.00142264	1.31643	Down
3.84_305.03252	unidentified				1.46961	0.00135019	1.60707	Up
3.847_173.01494	unidentified				-1.361	0.0292546	1.19507	Down
3.847_496.13036	unidentified				4.02105	1.72617e-11	2.88685	Up
3.88_365.01726	unidentified				-2.34563	0.00565306	1.87245	Down
3.889_423.10351	unidentified				-4.60363	0.0474704	1.78119	Down
3.895_317.14086	unidentified				2.89354	0.0183783	2.26332	Up
3.933_233.07232	unidentified				-1.89963	0.00520835	1.54236	Down
3.947_316.19969	unidentified				-1.04884	0.00404145	1.18479	Down
3.949_219.05676	unidentified				1.4063	0.0148281	1.27149	Up
3.952_182.01535	unidentified				1.49229	0.00860981	1.68865	Up
3.952_228.02064	unidentified				1.41289	0.00754281	1.60157	Up
3.966_276.02387	unidentified				-2.05872	0.00554993	1.77494	Down
3.974_453.10303	unidentified				1.76494	0.000269733	1.75896	Up
4.011_556.33342	unidentified				3.35913	3.61217e-06	2.45542	Up
4.019_205.04901	unidentified				-3.95916	0.031579	1.61303	Down
4.02_427.24327	unidentified				1.77195	5.28715e-05	1.85862	Up
4.031_489.11797	unidentified				-4.04094	0.00787804	2.073	Down
4.032_507.26995	unidentified				2.35607	0.000765817	1.79113	Up
4.047_242.07262	unidentified				1.98537	0.00663706	2.08842	Up
4.051_173.04804	unidentified				-1.13386	0.00397496	1.29452	Down
4.073_485.28526	unidentified				1.57874	0.00117915	1.59472	Up
4.078_304.10579	unidentified				-4.25912	0.0103582	2.16077	Down
4.09_264.06029	unidentified				2.00231	0.00851128	1.88547	Up
4.095_251.07944	unidentified				-2.77273	0.00345463	1.82928	Down
4.1_214.16839	unidentified				-2.94422	0.0200574	1.67046	Down
4.111_228.05706	unidentified				2.69439	0.00284676	2.31937	Up
4.117_280.08813	unidentified				-1.36597	0.00925766	1.51617	Down
4.117_293.08678	unidentified				2.44595	0.000648125	2.31784	Up
4.123_415.24322	unidentified				1.29629	0.000286906	1.46188	Up
4.137_219.05675	unidentified				1.29798	0.0144046	1.22436	Up
4.146_236.07942	unidentified				-1.69367	0.0243623	1.33568	Down
4.153_287.18448	unidentified				1.62658	0.000171815	1.67375	Up
4.156_230.14172	unidentified				-1.64617	0.000113776	1.68462	Down
4.157_704.22096	unidentified				-3.63383	0.000151445	2.4383	Down
4.159_445.14509	unidentified				-2.82622	0.000611784	2.07189	Down
4.171_403.14122	unidentified				1.10967	7.50453e-06	1.41119	Up
4.192_294.99888	unidentified				-2.25717	3.60863e-13	2.16431	Down
4.195_119.07375	unidentified				-1.24591	1.57973e-05	1.59311	Down
4.195_199.08231	unidentified				-2.42085	6.32138e-14	2.24673	Down
4.195_248.99373	unidentified				-2.23646	7.32297e-14	2.15485	Down
4.195_281.05764	unidentified				-2.1269	3.28159e-13	2.10261	Down
4.195_308.58404	unidentified				-5.55668	4.80845e-11	3.3918	Down
4.196_249.03158	unidentified				-2.18255	4.97387e-13	2.12537	Down
4.196_261.04879	unidentified				-1.85373	9.8689e-09	1.94543	Down
4.196_292.99868	unidentified				-2.31144	5.77664e-14	2.19065	Down
4.196_296.02212	unidentified				-2.16827	1.17536e-12	2.11743	Down
4.196_310.00140	unidentified				-2.18256	7.86949e-11	2.1241	Down
4.196_310.03773	unidentified				-2.1311	1.3141e-13	2.09752	Down
4.196_392.15597	unidentified				-4.4556	9.29975e-10	3.06465	Down
4.196_617.16801	unidentified				-5.45989	5.58407e-11	3.36191	Down
4.196_75.03215	unidentified				-2.61911	3.02242e-14	2.33707	Down
4.196_90.04691	unidentified				-2.60116	1.40381e-14	2.32788	Down
4.197_324.01700	unidentified				-2.21981	4.11921e-14	2.14303	Down
4.197_632.13280	unidentified				-6.07007	2.02461e-13	3.54716	Down
4.203_214.16834	unidentified				-2.93749	0.00261595	1.92785	Down
4.218_356.08055	unidentified				1.77767	7.79231e-08	1.8892	Up
4.221_290.10867	unidentified				3.15678	1.75993e-07	2.55438	Up
4.221_322.07345	unidentified				-1.15179	0.000528516	1.3558	Down
4.221_397.09424	unidentified				3.10368	3.80625e-07	2.53277	Up
4.221_690.18191	unidentified				4.14641	1.04949e-06	2.94855	Up
4.222_334.09890	unidentified				3.12521	3.00985e-07	2.54146	Up
4.242_631.18974	unidentified				3.02399	5.00955e-06	2.4947	Up
4.244_262.06246	unidentified				2.19719	0.000832426	1.90542	Up
4.244_324.11430	unidentified				-2.62924	0.00142527	1.89009	Down
4.268_284.14845	unidentified				-3.88822	0.0157785	1.85795	Down
4.277_464.14035	unidentified				-3.39285	1.01645e-05	2.50131	Down
4.295_230.14172	unidentified				-1.97242	5.72319e-05	1.86699	Down
4.295_308.11929	unidentified				-1.85092	4.48698e-05	1.82301	Down
4.295_686.21061	unidentified				-2.39838	4.9984e-05	2.07303	Down
4.296_352.10944	unidentified				-1.99138	2.60786e-05	1.90991	Down
4.297_374.09111	unidentified				-1.02536	3.17226e-06	1.39281	Down
4.298_201.10010	unidentified				-3.48908	0.0165342	1.77474	Down
4.298_726.20253	unidentified				-2.65729	2.64204e-06	2.22364	Down
4.3_157.11027	unidentified				-3.89293	0.0205668	1.82866	Down
4.326_317.14076	unidentified				2.93967	0.0132467	2.3253	Up
4.339_510.12495	unidentified				4.14833	1.16613e-06	3.04637	Up
4.344_455.83840	unidentified				1.21124	0.000112489	1.44385	Up
4.347_455.63775	unidentified				1.20918	0.000146918	1.43587	Up
4.353_280.08790	unidentified				-1.50028	0.00407351	1.54387	Down
4.376_375.18269	unidentified				1.66956	4.01007e-05	1.854	Up
4.379_517.30199	unidentified				4.24427	9.24288e-05	2.61015	Up
4.381_255.16960	unidentified				2.7758	5.5282e-05	2.09878	Up
4.387_298.16402	unidentified				-2.97447	0.0108404	1.71426	Down
4.421_227.02542	unidentified				-3.1706	0.0423857	1.3865	Down
4.453_325.05876	unidentified				1.13538	0.0203468	1.69586	Up
4.468_423.10330	unidentified				-4.83001	0.0343482	2.11757	Down
4.475_298.16399	unidentified				-3.57476	0.0136476	1.82729	Down
4.483_459.26991	unidentified				1.66906	0.00971533	1.48126	Up
4.485_235.08426	unidentified				-3.96893	0.0202796	1.8746	Down
4.534_351.14296	unidentified				1.65591	3.6494e-07	1.75614	Up
4.539_332.14845	unidentified				-3.56491	0.0180627	1.78231	Down
4.55_616.35394	unidentified				-1.72142	0.00123833	1.6947	Down
4.568_504.22594	unidentified				2.96602	0.0218875	1.50015	Up
4.592_437.17993	unidentified				-1.17466	2.31576e-06	1.55034	Down
4.602_422.12939	unidentified				3.93463	1.52175e-05	3.02527	Up
4.618_127.09999	unidentified				-1.24866	5.15907e-07	1.52948	Down
4.631_471.26970	unidentified				1.18944	0.019259	1.07163	Up
4.638_398.25290	unidentified				1.72966	0.000954326	1.74901	Up
4.693_223.06692	unidentified				1.37786	0.00291275	1.56411	Up
4.702_334.09875	unidentified				3.34564	3.88629e-09	2.61224	Up
4.752_288.09307	unidentified				3.31312	1.41729e-07	2.55101	Up
4.824_318.12485	unidentified				2.42	0.00200075	2.3924	Up
4.856_298.16406	unidentified				-4.42894	0.00747826	2.1482	Down
4.858_332.14044	unidentified				2.46982	0.00186977	2.3686	Up
4.859_250.09544	unidentified				-1.98384	0.0277792	1.36845	Down
4.875_332.14839	unidentified				-4.12633	0.0050174	2.15039	Down
4.932_341.23134	unidentified				1.55383	2.12537e-05	1.75077	Up
4.96_246.10391	unidentified				1.27448	0.0142238	1.87722	Up
4.987_213.00984	unidentified				-4.03637	0.0111911	2.0063	Down
4.997_331.15642	unidentified				2.58752	0.023436	2.12094	Up
4.999_479.12229	unidentified				-1.21893	0.00423506	1.33835	Down
5.05_527.17189	unidentified				-1.73267	8.87182e-05	1.74361	Down
5.064_147.07205	unidentified				1.60832	0.0389553	1.23513	Up
5.085_149.03331	unidentified				2.24496	0.0449528	1.57672	Up
5.085_181.00538	unidentified				2.49353	0.0296774	1.62446	Up
5.121_428.26354	unidentified				2.04966	2.709e-05	1.88643	Up
5.143_372.23720	unidentified				2.95259	0.00483434	1.78729	Up
5.178_223.06657	unidentified				1.13653	0.00337473	1.36896	Up
5.187_686.21050	unidentified				-3.0743	1.96824e-07	2.46389	Down
5.207_314.12996	unidentified				2.25274	0.00142048	2.23125	Up
5.264_190.08447	unidentified				-1.04375	0.00465718	1.18175	Down
5.264_293.14742	unidentified				-1.23992	0.00252047	1.37719	Down
5.264_304.14565	unidentified				3.51521	0.00010091	2.76544	Up
5.27_373.16370	unidentified				-1.50318	0.00108914	1.48912	Down
5.34_282.14017	unidentified				3.63523	6.19869e-06	2.83501	Up
5.346_230.14172	unidentified				-2.64222	8.16368e-08	2.28564	Down
5.346_308.11938	unidentified				-2.49733	1.29629e-07	2.22414	Down
5.346_638.22211	unidentified				-4.35323	9.17871e-11	2.99552	Down
5.347_422.11220	unidentified				-2.55141	4.57742e-07	2.22528	Down
5.359_280.08818	unidentified				2.16046	0.00249764	2.34912	Up
5.367_433.18809	unidentified				4.60055	1.03913e-05	3.29013	Up
5.367_646.33564	unidentified				3.58065	2.36611e-06	2.54335	Up
5.374_477.17852	unidentified				3.19049	9.09781e-07	2.58765	Up
5.382_376.10672	unidentified				-2.76962	1.60113e-14	2.40155	Down
5.401_230.14172	unidentified				-2.65119	6.54349e-08	2.28946	Down
5.401_308.11939	unidentified				-2.74947	8.52883e-08	2.3398	Down
5.402_638.22216	unidentified				-4.62872	1.11275e-09	3.06738	Down
5.403_422.11214	unidentified				-2.68421	3.53032e-08	2.30776	Down
5.411_572.31725	unidentified				1.15966	0.000250982	1.40527	Up
5.455_477.17855	unidentified				3.17827	8.02482e-07	2.57761	Up
5.458_173.05125	unidentified				-1.98237	3.87077e-09	1.99881	Down
5.459_262.11422	unidentified				-2.52805	2.88385e-06	2.24117	Down
5.46_308.11944	unidentified				-3.02951	3.64321e-09	2.47787	Down
5.461_90.04554	unidentified				-3.05004	4.08157e-08	2.50292	Down
5.461_90.04716	unidentified				-1.17907	0.000374958	1.40801	Down
5.472_352.10916	unidentified				2.62536	2.23225e-05	2.2791	Up
5.474_155.09491	unidentified				-1.27078	0.0483292	1.01803	Down
5.477_328.14564	unidentified				1.92321	0.00343201	2.05928	Up
5.497_686.21047	unidentified				-4.09415	1.21331e-09	2.8827	Down
5.501_233.10877	unidentified				1.16219	0.00598698	1.40605	Up
5.517_332.14052	unidentified				2.27945	0.00315947	2.31202	Up
5.525_493.26174	unidentified				-2.56845	0.0122963	1.54546	Down
5.526_262.11387	unidentified				-2.34406	5.36088e-09	2.17813	Down
5.528_176.09498	unidentified				-2.11973	1.66188e-07	2.04273	Down
5.528_90.04716	unidentified				-1.5575	1.5849e-06	1.70261	Down
5.529_173.05123	unidentified				-2.28967	6.58114e-08	2.12878	Down
5.529_308.11944	unidentified				-2.27893	6.3924e-08	2.13104	Down
5.53_90.04554	unidentified				-2.4934	9.56667e-08	2.22951	Down
5.535_455.13712	unidentified				-2.54578	0.010082	1.65199	Down
5.536_606.26138	unidentified				-2.52342	0.0191937	1.62855	Down
5.625_345.17213	unidentified				2.7544	0.0237461	2.1604	Up
5.686_324.11484	unidentified				-1.27713	0.00454288	1.30871	Down
5.687_433.18846	unidentified				4.13614	2.91674e-07	2.97609	Up
5.705_90.04714	unidentified				-1.02997	0.000929883	1.28407	Down
5.707_159.03557	unidentified				-1.00392	0.000672272	1.27789	Down
5.707_308.11944	unidentified				-1.06572	0.000972102	1.29793	Down
5.707_726.19973	unidentified				-1.21828	0.000260472	1.46497	Down
5.708_262.11349	unidentified				-1.18329	0.000721005	1.3718	Down
5.715_757.13042	unidentified				-1.96899	0.00139589	1.71652	Down
5.725_1040.26726	unidentified				-5.61162	1.01612e-06	3.26528	Down
5.727_193.07418	unidentified				-1.15835	0.000219284	1.37911	Down
5.728_686.21062	unidentified				-4.82265	4.63692e-08	3.1069	Down
5.75_271.12388	unidentified				1.01752	0.00439503	1.25341	Up
5.813_242.08019	unidentified				-1.47443	2.66084e-10	1.72953	Down
5.832_334.09866	unidentified				3.47891	8.27013e-10	2.61003	Up
5.846_249.14000	unidentified				-2.11976	1.15361e-06	2.03879	Down
5.884_686.21052	unidentified				-5.13651	6.63396e-11	3.23886	Down
5.937_366.12482	unidentified				1.01917	0.00343218	1.27492	Up
5.98_260.11946	unidentified				1.7661	0.0100454	2.25196	Up
6.14_306.10378	unidentified				-1.08848	0.00145366	1.27737	Down
6.194_359.18775	unidentified				2.74027	0.023414	2.21776	Up
6.287_356.07169	unidentified				-1.09493	1.97006e-06	1.45881	Down
6.316_262.11405	unidentified				-2.96593	5.93886e-08	2.40636	Down
6.324_483.18229	unidentified				-2.87047	1.44468e-06	2.34768	Down
6.382_346.15622	unidentified				2.15804	0.0035713	2.32986	Up
6.399_965.48876	unidentified				2.57027	0.00430056	1.65897	Up
6.568_253.14442	unidentified				-2.72126	1.21587e-07	2.29243	Down
6.701_373.20339	unidentified				2.28122	0.0354085	1.98148	Up
6.754_483.18319	unidentified				-4.25047	5.11802e-08	2.92059	Down
6.8_527.17348	unidentified				-1.66406	8.63811e-06	1.7561	Down
6.802_274.13516	unidentified				1.69366	0.00644366	2.15005	Up
6.913_308.11935	unidentified				-3.24591	9.70383e-08	2.52083	Down
6.913_483.18329	unidentified				-2.93121	2.48872e-07	2.39902	Down
7.12_371.23613	unidentified				2.38362	0.0348878	1.26353	Up
7.151_387.21900	unidentified				1.01871	0.0288191	1.91335	Up
7.17_642.21795	unidentified				-4.40861	8.70269e-09	2.99354	Down
7.183_366.12572	unidentified				-2.56142	2.54873e-07	2.31956	Down
7.217_686.20700	unidentified				-4.02506	2.67552e-10	2.86363	Down
7.316_525.25175	unidentified				3.67963	3.73709e-07	2.82852	Up
7.351_479.27120	unidentified				1.3539	0.0121627	1.29295	Up
7.351_497.28168	unidentified				1.20074	0.0182786	1.21469	Up
7.373_686.20702	unidentified				-3.98674	1.4726e-10	2.85534	Down
7.389_602.33544	unidentified				2.64677	0.000136647	2.11473	Up
7.403_198.12598	unidentified				1.11018	1.24015e-06	1.43991	Up
7.428_642.21807	unidentified				-4.6379	7.26636e-11	3.07946	Down
7.445_288.15073	unidentified				1.30898	0.0164624	1.86591	Up
7.516_287.28289	unidentified				1.41266	8.21267e-06	1.66567	Up
7.529_282.18281	unidentified				1.18702	0.0157884	1.05252	Up
7.598_303.27742	unidentified				-1.57767	3.63557e-10	1.80204	Down
7.622_642.21797	unidentified				-2.31989	0.000239506	1.94372	Down
7.652_686.20695	unidentified				-3.20151	1.61626e-08	2.51037	Down
7.796_361.31919	unidentified				-1.22098	5.4615e-08	1.55548	Down
7.868_284.19846	unidentified				1.15108	0.00727129	1.14188	Up
7.949_302.16639	unidentified				1.24243	0.0205238	1.92534	Up
8.006_369.28785	unidentified				-1.70148	0.000324195	1.63793	Down
8.109_350.24586	unidentified				-1.58692	0.00126829	1.52913	Down
8.12_302.16614	unidentified				1.61275	0.010361	2.11835	Up
8.125_686.20699	unidentified				-3.61431	3.74815e-07	2.72304	Down
8.137_315.31393	unidentified				1.23336	0.000171654	1.41586	Up
8.169_413.31402	unidentified				-1.31283	0.0222082	1.16401	Down
8.2_390.23825	unidentified				-1.90743	0.000186595	1.77033	Down
8.211_243.21997	unidentified				1.12866	1.41966e-05	1.44969	Up
8.277_310.21416	unidentified				1.23179	0.00377507	1.19691	Up
8.281_686.20710	unidentified				-3.35494	8.71159e-09	2.60456	Down
8.344_430.08720	unidentified				-1.45308	8.22646e-08	1.6989	Down
8.349_331.32387	unidentified				1.00034	0.000785704	1.19596	Up
8.351_686.20702	unidentified				-3.42122	4.16301e-09	2.63015	Down
8.364_300.12493	unidentified				-1.31563	0.000150785	1.46232	Down
8.373_299.28244	unidentified				-1.0721	9.15752e-06	1.44478	Down
8.4_306.18072	unidentified				1.29513	0.00325008	1.23523	Up
8.403_322.14565	unidentified				1.33229	0.0101765	1.20285	Up
8.428_308.19876	unidentified				1.12623	0.0121174	1.06214	Up
8.451_283.28748	unidentified				-2.0863	1.10899e-08	2.03448	Down
8.49_325.37071	unidentified				2.67769	0.0147406	1.57334	Up
8.601_297.30310	unidentified				-4.02659	7.50873e-11	2.89884	Down
8.604_311.24599	unidentified				1.53044	1.62797e-05	1.62889	Up
8.636_171.16240	unidentified				1.39179	5.8748e-10	1.66911	Up
8.638_342.32456	unidentified				1.39179	5.8748e-10	1.66911	Up
8.647_286.21434	unidentified				1.14219	0.000189655	1.33983	Up
8.661_326.32960	unidentified				2.58941	3.19646e-09	2.26952	Up
8.675_372.16094	unidentified				1.51844	0.0184458	1.11964	Up
8.696_359.35507	unidentified				2.0723	0.00610737	1.48591	Up
8.708_368.34015	unidentified				3.05312	4.84838e-06	2.47529	Up
8.73_352.34526	unidentified				3.4499	1.71921e-11	2.63246	Up
8.731_473.35073	unidentified				-1.09031	0.00279339	1.2508	Down
8.765_449.35071	unidentified				-1.30222	6.36187e-05	1.52334	Down
8.779_278.22454	unidentified				-1.06013	0.000380516	1.32951	Down
8.842_296.19634	unidentified				-1.61035	3.1803e-05	1.70082	Down
8.851_342.21701	unidentified				-1.69362	1.05873e-05	1.82979	Down
8.851_440.32683	unidentified				-1.18863	5.23608e-11	1.56645	Down
8.869_414.27466	unidentified				1.10558	6.33516e-07	1.43269	Up
8.874_350.17690	unidentified				1.62589	0.000427243	1.55073	Up
8.875_334.21189	unidentified				1.29361	0.000482836	1.36994	Up
8.892_320.23493	unidentified				-2.08484	3.31007e-06	2.00639	Down
8.908_366.36089	unidentified				4.58087	6.49368e-12	3.0595	Up
8.909_313.26168	unidentified				1.74444	1.64303e-06	1.78939	Up
8.931_476.23824	unidentified				-3.23836	1.99524e-06	2.51341	Down
8.939_294.21714	unidentified				-1.74975	5.72099e-08	1.87404	Down
8.94_439.36628	unidentified				1.0024	6.88499e-05	1.31299	Up
8.973_344.21333	unidentified				1.87837	0.00235173	2.0712	Up
8.984_272.23479	unidentified				-1.74535	5.85136e-12	1.89691	Down
8.993_381.43334	unidentified				1.27316	0.000384339	1.40616	Up
9_300.22998	unidentified				-2.03275	6.48522e-05	1.88932	Down
9.013_314.16706	unidentified				-2.61135	1.07495e-07	2.22877	Down
9.085_686.20721	unidentified				-2.17605	6.98517e-06	2.04123	Down
9.153_451.30625	unidentified				1.15132	4.37003e-06	1.51486	Up
9.155_482.27957	unidentified				-1.62634	0.0357941	1.25755	Down
9.178_320.23490	unidentified				-1.83089	0.000160352	1.74883	Down
9.18_525.28633	unidentified				1.00605	0.000815451	1.25899	Up
9.229_409.25939	unidentified				-1.12933	4.60494e-05	1.35375	Down
9.271_277.10442	unidentified				1.0967	0.00205089	1.26688	Up
9.303_250.19331	unidentified				-1.14021	1.71096e-05	1.43645	Down
9.309_398.24338	unidentified				-1.93492	2.71783e-08	1.96734	Down
9.311_393.28801	unidentified				-2.91705	4.22249e-08	2.4078	Down
9.319_319.27221	unidentified				-1.44613	2.76309e-07	1.67249	Down
9.319_386.19814	unidentified				-1.38938	3.76442e-08	1.65309	Down
9.319_402.17042	unidentified				-1.93598	3.22421e-06	1.8913	Down
9.32_324.22761	unidentified				-1.27288	4.44587e-07	1.57564	Down
9.321_577.46831	unidentified				-1.27458	5.29992e-06	1.56352	Down
9.325_526.25279	unidentified				-2.20564	0.00030433	1.94157	Down
9.345_465.32224	unidentified				1.05773	1.43516e-05	1.45725	Up
9.346_406.18035	unidentified				-1.24396	0.000484878	1.43518	Down
9.347_436.21412	unidentified				-1.05407	0.000191926	1.33465	Down
9.348_195.10459	unidentified				-1.06954	1.00964e-05	1.41433	Down
9.354_603.52330	unidentified				-1.16303	0.0202291	1.14921	Down
9.359_386.31427	unidentified				1.48604	2.08957e-11	1.73614	Up
9.387_534.29487	unidentified				-1.76806	0.00071313	1.62542	Down
9.406_412.21359	unidentified				-2.09189	1.65689e-05	2.04901	Down
9.449_378.27681	unidentified				-1.73682	1.88804e-06	1.81076	Down
9.452_527.30065	unidentified				1.57664	0.000437093	1.57396	Up
9.478_534.29515	unidentified				-1.01525	1.78523e-05	1.36563	Down
9.483_545.34887	unidentified				-1.40244	2.04545e-05	1.54049	Down
9.502_657.53276	unidentified				-1.7346	8.73391e-05	1.83458	Down
9.505_216.09800	unidentified				-1.50093	6.17584e-06	1.66772	Down
9.508_446.25167	unidentified				-1.34264	4.06358e-05	1.55064	Down
9.508_462.22957	unidentified				-1.39401	3.45403e-06	1.6284	Down
9.509_395.30327	unidentified				-1.55934	1.01962e-06	1.72198	Down
9.512_423.33476	unidentified				-1.69001	7.45153e-06	1.76545	Down
9.519_340.17148	unidentified				-1.01757	0.000174125	1.293	Down
9.52_356.14391	unidentified				-1.30401	0.000362263	1.43763	Down
9.526_322.18832	unidentified				-1.18294	0.00244419	1.26459	Down
9.527_385.25038	unidentified				-2.35305	1.19698e-05	2.13894	Down
9.536_404.29253	unidentified				-1.39172	0.000470139	1.46791	Down
9.545_620.43199	unidentified				-1.20213	1.64193e-06	1.53081	Down
9.553_388.25914	unidentified				-2.85579	4.6573e-07	2.39156	Down
9.591_288.26632	unidentified				-1.3866	4.60073e-10	1.67993	Down
9.624_308.14361	unidentified				-1.00766	2.72692e-06	1.3705	Down
9.625_326.15416	unidentified				-1.00766	2.72692e-06	1.3705	Down
9.626_324.19765	unidentified				-1.04927	3.87848e-06	1.38835	Down
9.637_499.32713	unidentified				-1.49966	3.00369e-06	1.6283	Down
9.659_302.22435	unidentified				-1.26872	0.00123383	1.35959	Down
9.674_484.28089	unidentified				-1.10885	6.572e-07	1.47249	Down
9.676_534.29486	unidentified				-1.10964	6.49349e-07	1.47291	Down
9.688_633.52952	unidentified				-1.03379	0.00250821	1.25799	Down
9.691_356.29249	unidentified				-1.00289	0.00470526	1.15326	Down
9.715_402.27412	unidentified				-2.47799	1.71103e-07	2.2485	Down
9.73_493.31688	unidentified				1.39447	0.000216583	1.48604	Up
9.74_400.27512	unidentified				1.12462	0.0218033	1.17372	Up
9.74_573.37937	unidentified				-1.74811	4.4562e-07	1.81706	Down
9.749_527.30043	unidentified				1.30392	2.4214e-05	1.50097	Up
9.754_366.27727	unidentified				-1.09553	0.000603555	1.34136	Down
9.76_405.27017	unidentified				2.52048	7.35227e-06	2.06635	Up
9.761_362.27964	unidentified				-1.21383	3.88316e-06	1.55449	Down
9.771_680.56919	unidentified				1.61159	6.92518e-05	1.66434	Up
9.788_650.55980	unidentified				2.95674	2.13509e-09	2.40558	Up
9.788_706.58544	unidentified				2.35351	3.06892e-05	2.11601	Up
9.803_566.37567	unidentified				1.03689	0.00673421	1.12009	Up
9.809_416.29019	unidentified				-1.56611	7.13691e-06	1.72999	Down
9.816_435.34752	unidentified				1.35997	0.00106953	1.46578	Up
9.823_464.28989	unidentified				-1.85041	3.27516e-05	1.8551	Down
9.833_312.26628	unidentified				1.08502	2.26148e-06	1.40382	Up
9.836_424.28221	unidentified				-1.68017	0.000249286	1.61923	Down
9.84_414.25351	unidentified				-1.72678	0.00137135	1.55722	Down
9.849_390.33461	unidentified				-2.3328	2.51376e-06	2.06331	Down
9.851_412.31651	unidentified				-2.3328	2.51376e-06	2.06331	Down
9.854_560.31180	unidentified				-2.02604	2.45386e-08	2.01123	Down
9.855_664.57553	unidentified				3.01143	2.57715e-07	2.39435	Up
9.858_400.28229	unidentified				-1.20416	0.0156057	1.11285	Down
9.859_390.25350	unidentified				-1.40377	0.0132272	1.2035	Down
9.873_438.25325	unidentified				-1.37453	0.0325137	1.07674	Down
9.891_340.23784	unidentified				-1.26207	1.90412e-05	1.47418	Down
9.895_414.25360	unidentified				-1.98792	0.000312141	1.74929	Down
9.897_636.51514	unidentified				-1.81245	8.57108e-06	1.81666	Down
9.897_682.51981	unidentified				-1.81245	8.57108e-06	1.81666	Down
9.902_360.17482	unidentified				-1.01033	0.00218676	1.17878	Down
9.904_344.20241	unidentified				-1.03048	0.00114936	1.20616	Down
9.922_658.51832	unidentified				-1.80071	2.65982e-05	1.77082	Down
9.932_634.51857	unidentified				-1.34397	1.46029e-05	1.53788	Down
9.933_390.25354	unidentified				-1.67289	0.000157837	1.63183	Down
9.936_425.35039	unidentified				-2.03146	0.000277845	2.01489	Down
9.947_692.60581	unidentified				1.81504	0.000143959	1.76323	Up
9.951_529.31602	unidentified				1.04726	4.80435e-05	1.34051	Up
9.997_440.26906	unidentified				-1.92371	0.00418948	1.49813	Down
9.997_450.29777	unidentified				-1.28807	0.0003539	1.42704	Down
9.997_538.32600	unidentified				-1.0355	0.0208556	1.0184	Down
