# Supplementary material for: Integrated Metabolomic and transcriptomic analyses reveal deoxycholic acid promotes transmissible gastroenteritis virus infection by inhibiting phosphorylation of NF-κB and STAT3
Source: BMC Genomics. 2024 Mar 4;25:239. doi: 10.1186/s12864-024-10167-8 (PMC10913532; doi:10.1186/s12864-024-10167-8)
Supplement: Supplementary file 3 — Supplementary Material 3 [file 12864_2024_10167_MOESM3_ESM.xlsx]

## Sheet: Sheet 1
Table S3 Pathway analysis of differential metabolites between TGEV infection and MOCK groups
ID	Description	Count	pvalue	geneID
ssc01232	Nucleotide metabolism	9	4.90634e-08	C00064/C00106/C00130/C00330/C00360/C00362/C00385/C00559/C05512
ssc00230	Purine metabolism	9	6.15138e-06	C00037/C00064/C00130/C00330/C00360/C00362/C00385/C00559/C05512
ssc02010	ABC transporters	9	7.67207e-05	C00037/C00051/C00064/C00116/C00245/C00330/C00491/C00559/C05512
ssc04721	Synaptic vesicle cycle	3	0.000466771	C00037/C00780/C03758
ssc00480	Glutathione metabolism	4	0.00155025	C00037/C00051/C01419/C05422
ssc04976	Bile secretion	6	0.00175249	C00051/C00780/C03758/C03990/C04483/C07207
ssc00270	Cysteine and methionine metabolism	5	0.00177009	C00021/C00051/C00491/C01118/C19787
ssc01040	Biosynthesis of unsaturated fatty acids	5	0.00293968	C00219/C03242/C08316/C08323/C16533
ssc05030	Cocaine addiction	2	0.0035776	C01161/C03758
ssc00380	Tryptophan metabolism	5	0.0048327	C00328/C00780/C00955/C01717/C05635
ssc04080	Neuroactive ligand-receptor interaction	4	0.00494391	C00037/C00245/C00780/C03758
ssc05031	Amphetamine addiction	2	0.00602771	C01161/C03758
ssc04216	Ferroptosis	3	0.00659089	C00051/C00219/C00491
ssc01230	Biosynthesis of amino acids	6	0.00697488	C00021/C00037/C00064/C00074/C00624/C01118
ssc05034	Alcoholism	2	0.00746976	C01161/C03758
ssc04540	Gap junction	2	0.00905116	C00780/C03758
ssc00920	Sulfur metabolism	3	0.00947434	C00245/C01118/C17267
ssc04728	Dopaminergic synapse	2	0.010768	C01161/C03758
ssc05230	Central carbon metabolism in cancer	3	0.0129906	C00037/C00064/C00074
ssc04923	Regulation of lipolysis in adipocytes	2	0.0145931	C00116/C00219
ssc04726	Serotonergic synapse	3	0.018307	C00219/C00780/C05635
ssc04964	Proximal tubule bicarbonate reclamation	2	0.021254	C00064/C00074
ssc04974	Protein digestion and absorption	3	0.024667	C00037/C00064/C00491
ssc04723	Retrograde endocannabinoid signaling	2	0.0262692	C00116/C00219
ssc00760	Nicotinate and nicotinamide metabolism	3	0.0353306	C00253/C01020/C05380
ssc00220	Arginine biosynthesis	2	0.037559	C00064/C00624
ssc00440	Phosphonate and phosphinate metabolism	3	0.0387508	C00037/C00074/C05682
ssc04024	cAMP signaling pathway	2	0.0437833	C00780/C03758
