# Supplementary material for: Integrated Metabolomic and transcriptomic analyses reveal deoxycholic acid promotes transmissible gastroenteritis virus infection by inhibiting phosphorylation of NF-κB and STAT3
Source: BMC Genomics. 2024 Mar 4;25:239. doi: 10.1186/s12864-024-10167-8 (PMC10913532; doi:10.1186/s12864-024-10167-8)
Supplement: Supplementary file 4 — Supplementary Material 4 [file 12864_2024_10167_MOESM4_ESM.xlsx]

## Sheet: Sheet 1
Table S4 Differentially expressed genes between TGEV infection and MOCK groups
Gene name	log2FoldChange	pvalue	padj	Change
TMEM139	3.22434	1.81593e-54	2.72752e-50	Up
DDIT4	3.5409	4.54279e-52	3.41164e-48	Up
ANKRD37	4.29721	5.05413e-47	2.53043e-43	Up
SLC2A5	4.191	9.8048e-47	3.6817e-43	Up
ID1	1.44018	3.35503e-43	1.00785e-39	Up
CCNG2	2.08635	2.78333e-31	6.9676e-28	Up
PFKFB3	1.65228	1.56342e-29	3.35464e-26	Up
ADM	2.62085	2.03277e-28	3.81653e-25	Up
GBP1	1.80568	9.81112e-27	1.63737e-23	Up
ZNF395	3.06513	1.73481e-25	2.60568e-22	Up
PPP1R3G	1.51102	5.72564e-25	7.81811e-22	Up
NDRG1	2.22643	8.86423e-25	1.10951e-21	Up
KCTD11	2.16756	1.68362e-24	1.94523e-21	Up
HILPDA	1.44807	8.33044e-24	8.93737e-21	Up
POLI	1.42483	9.13315e-23	9.14533e-20	Up
SPP1	1.23902	5.46291e-22	5.1283e-19	Up
EGLN3	3.18131	3.79145e-21	3.34986e-18	Up
KDM4B	1.15931	6.02426e-21	5.02691e-18	Up
REEP1	5.04378	5.14977e-20	4.07103e-17	Up
ELF3	2.421	1.28622e-19	9.65949e-17	Up
PNRC1	1.39026	1.56977e-19	1.12276e-16	Up
FAM13A	1.39112	3.29092e-19	2.2468e-16	Up
PPP1R3B	3.13053	3.77827e-19	2.46737e-16	Up
RIMKLA	2.32559	5.28965e-19	3.17975e-16	Up
APLN	1.77502	5.29253e-19	3.17975e-16	Up
STC2	1.76459	6.19689e-19	3.57989e-16	Up
LOC106510284	1.96774	1.0844e-18	6.03246e-16	Up
RORA	2.61514	6.96197e-18	3.7346e-15	Up
EMILIN2	1.41759	8.35977e-18	4.32978e-15	Up
ABHD18	1.37087	2.54092e-17	1.27216e-14	Up
PTGES	1.596	3.05061e-17	1.47807e-14	Up
TMEM45A	2.58116	7.0089e-17	3.28319e-14	Up
SGPP2	5.6078	7.2134e-17	3.28319e-14	Up
DACT2	3.61896	7.7384e-17	3.41855e-14	Up
SLC2A1	1.09873	2.10654e-16	9.04005e-14	Up
GPR68	1.4764	1.68389e-15	6.83568e-13	Up
CTGF	-1.82764	2.39412e-15	9.46309e-13	Down
MOAP1	2.27243	3.54113e-15	1.36379e-12	Up
NFIL3	1.35012	1.16031e-14	4.35696e-12	Up
MKNK2	1.59171	1.84426e-14	6.59543e-12	Up
LOC100525978	1.72681	1.98142e-14	6.92114e-12	Up
EFNA1	1.44418	9.65719e-14	3.22336e-11	Up
CA12	2.5624	1.68e-13	5.48556e-11	Up
BNIP3	2.92045	3.56073e-13	1.11421e-10	Up
MPI	1.05663	1.13136e-12	3.46798e-10	Up
LOC110256489	1.13697	1.72617e-12	5.08375e-10	Up
RIPK4	1.69831	3.41419e-12	9.86175e-10	Up
LOC100524517	2.51166	6.56528e-12	1.82408e-09	Up
LOC110261044	2.99479	6.67939e-12	1.82408e-09	Up
NAGS	2.05221	6.88948e-12	1.84786e-09	Up
EGR1	-1.55996	7.34275e-12	1.93488e-09	Down
IL11	-1.44304	1.2188e-11	3.15628e-09	Down
MXI1	2.37865	1.3165e-11	3.3515e-09	Up
SOX9	1.16823	2.68053e-11	6.60024e-09	Up
QSOX1	1.06703	3.6567e-11	8.85866e-09	Up
PLK2	-1.0386	5.97322e-11	1.40184e-08	Down
F3	1.01157	1.14442e-10	2.6445e-08	Up
LRRN4CL	1.29539	1.39598e-10	3.17692e-08	Up
TMEM74B	2.72153	1.86758e-10	4.12515e-08	Up
OVOL1	1.85784	4.24301e-10	8.8514e-08	Up
SDCBP2	1.21046	5.98445e-10	1.21468e-07	Up
SCNN1B	3.57873	7.5863e-10	1.51928e-07	Up
WNT7A	-1.75116	8.20498e-10	1.62156e-07	Down
AGT	1.0654	8.7578e-10	1.70834e-07	Up
LOC100521600	3.38803	1.30691e-09	2.48477e-07	Up
GABARAPL1	1.02681	1.98391e-09	3.6788e-07	Up
EFNA3	1.78821	2.16552e-09	3.93287e-07	Up
ATP8B3	1.89957	2.17329e-09	3.93287e-07	Up
RGS4	-2.10932	2.41329e-09	4.31518e-07	Down
SLC2A3	1.66285	3.24666e-09	5.54145e-07	Up
C3	1.6378	4.32437e-09	7.29798e-07	Up
PLOD1	1.06659	5.00813e-09	8.35801e-07	Up
INSIG2	1.27689	6.45176e-09	1.06489e-06	Up
SH2B2	2.05304	6.68531e-09	1.09145e-06	Up
BNIP3L	1.15133	8.70615e-09	1.40609e-06	Up
LOC102162336	3.11324	1.20876e-08	1.93144e-06	Up
IL16	3.25518	1.39365e-08	2.20344e-06	Up
SECTM1	2.23514	1.48229e-08	2.31917e-06	Up
PCK1	1.33163	1.75256e-08	2.71375e-06	Up
IFI44L	1.18181	1.80953e-08	2.77338e-06	Up
PPP1R3C	2.11978	2.7908e-08	4.23412e-06	Up
BEND5	1.71947	4.296e-08	6.38871e-06	Up
SAA3	2.39358	5.29125e-08	7.79163e-06	Up
PHLDA1	-1.11141	6.69549e-08	9.76371e-06	Down
PDZK1	1.02476	9.15373e-08	1.32201e-05	Up
ALDOC	1.57222	2.06538e-07	2.82019e-05	Up
PIK3R1	1.2447	2.2597e-07	3.05772e-05	Up
ZNF292	1.13068	2.30928e-07	3.09691e-05	Up
PLOD2	1.42168	2.68174e-07	3.53331e-05	Up
KCNIP3	1.73748	3.07818e-07	4.02037e-05	Up
DBH	3.16919	3.27126e-07	4.23572e-05	Up
FIBCD1	1.17081	5.52931e-07	7.09831e-05	Up
CD82	1.00428	6.03507e-07	7.68193e-05	Up
KDM5B	1.09563	6.68605e-07	8.43903e-05	Up
ARID5A	1.85105	7.23342e-07	8.9054e-05	Up
SP110	1.04032	7.90459e-07	9.59237e-05	Up
LOC110260021	1.52753	7.91913e-07	9.59237e-05	Up
KDM3A	1.02484	9.20108e-07	0.000110377	Up
ISM1	-1.1256	9.25932e-07	0.000110377	Down
LOC102159165	1.27029	9.3711e-07	0.00011083	Up
BTG2	1.04704	1.11701e-06	0.000130058	Up
DPPA4	1.49548	1.24354e-06	0.000143677	Up
PRELID2	1.17496	1.30165e-06	0.000149243	Up
ERBB3	1.57788	1.43244e-06	0.000162995	Up
LOC100516952	2.16347	2.20278e-06	0.000241502	Up
LOC110255918	1.32172	2.72227e-06	0.000294162	Up
SMLR1	1.31996	2.88228e-06	0.000309227	Up
RNF144B	2.28525	3.12029e-06	0.000332388	Up
SAMD11	1.81573	3.66803e-06	0.000379957	Up
IFIT1	1.58079	4.31719e-06	0.000444139	Up
INHBE	1.15314	4.62805e-06	0.00047288	Up
LOC102157763	1.20066	6.98307e-06	0.000676682	Up
LOC110255499	1.90984	7.30518e-06	0.000698878	Up
LOC106507611	4.83705	7.28894e-06	0.000698878	Up
ARHGEF37	1.36208	8.33418e-06	0.000782371	Up
IFI6	1.35617	8.9375e-06	0.000833796	Up
BMT2	1.41288	1.06325e-05	0.000967882	Up
SNAPC1	1.06502	1.35911e-05	0.00119379	Up
ENC1	-1.0837	1.39341e-05	0.0012168	Down
ARHGEF19	1.90675	1.43529e-05	0.00124613	Up
PLCXD2	1.10986	2.09068e-05	0.0017383	Up
MUC5B	1.42027	2.13893e-05	0.0017652	Up
NIM1K	1.62764	2.24388e-05	0.00183169	Up
CCL20	1.76581	2.27843e-05	0.00184984	Up
BAMBI	1.13138	2.67508e-05	0.00212591	Up
SPRY1	1.84025	2.80069e-05	0.00221402	Up
FAM111A	1.06586	3.07566e-05	0.0023936	Up
SCG5	1.06765	3.31396e-05	0.00256575	Up
LOC110259881	1.8644	3.72602e-05	0.00284085	Up
CASQ1	1.45118	4.00601e-05	0.00302363	Up
NTNG2	1.36579	4.06791e-05	0.003055	Up
HK2	2.47764	4.11437e-05	0.00307452	Up
PGF	1.7601	5.04334e-05	0.00365947	Up
ZNF382	1.24288	5.09433e-05	0.00367869	Up
CITED4	2.97136	5.78992e-05	0.00410211	Up
GLYATL2	1.1197	6.39646e-05	0.00444791	Up
NOV	1.66765	7.18571e-05	0.00495089	Up
CDKN1C	1.01289	7.25827e-05	0.00497561	Up
LOC110260336	1.34045	7.34399e-05	0.00499126	Up
ANGPTL4	1.29045	7.78192e-05	0.00521805	Up
RND1	1.08482	7.95229e-05	0.0053086	Up
LOC102159509	2.8099	8.49071e-05	0.00564294	Up
VAV3	1.07747	9.14367e-05	0.00605013	Up
DNAH10	3.28515	9.42637e-05	0.00620983	Up
SEPT3	1.79061	9.6056e-05	0.00630026	Up
CSPG4	-1.17149	0.000135691	0.00859947	Down
C7H6orf223	1.08138	0.000142901	0.0089432	Up
DEGS2	1.67394	0.000149154	0.0092958	Up
RBP2	1.80068	0.00015427	0.00957495	Up
C18H7orf57	1.88631	0.000170484	0.0103671	Up
C15H2orf88	3.77006	0.000195143	0.0117713	Up
C6H1orf168	1.19089	0.000207121	0.0122639	Up
DHRS3	1.54232	0.000207392	0.0122639	Up
IFIH1	1.10473	0.000226119	0.0131131	Up
CHST3	1.14257	0.000225256	0.0131131	Up
LDHA	1.05261	0.000238772	0.0137408	Up
UNC80	2.30929	0.000245527	0.0140618	Up
ERO1A	1.60148	0.000250671	0.0142382	Up
ACKR3	1.38695	0.0002536	0.0142662	Up
LOC102165122	-1.7015	0.000258058	0.0143728	Down
GOLT1A	2.35384	0.000266573	0.0146416	Up
TMEM171	3.48367	0.00029008	0.0158436	Up
APOA4	1.61184	0.000292453	0.0158502	Up
RSPO1	1.34885	0.000294422	0.0158502	Up
CIDEC	3.02883	0.000292865	0.0158502	Up
SLC16A3	1.07198	0.000296668	0.0159141	Up
KCTD16	4.08688	0.000330913	0.0171983	Up
SLC44A4	1.78673	0.000336186	0.0172929	Up
TRANK1	1.14536	0.00036406	0.0182922	Up
TMEM55A	1.92273	0.000363324	0.0182922	Up
LOC106506339	-1.80428	0.000365778	0.0183133	Down
LAX1	1.59147	0.000367763	0.018351	Up
CCL2	-1.24024	0.000386	0.0189468	Down
ACSM2B	1.49477	0.000388572	0.0190109	Up
CDA	1.0665	0.000399617	0.0194148	Up
CHDH	1.24333	0.000400705	0.0194148	Up
ADORA2A	1.86951	0.000410724	0.0197095	Up
TGM2	1.1553	0.000419413	0.0200624	Up
NRAP	1.09199	0.000439509	0.0207768	Up
SPAG4	1.89496	0.000461695	0.0217387	Up
AK4	1.31098	0.000470756	0.0220301	Up
IL10RA	1.13235	0.000470815	0.0220301	Up
SLC12A5	1.25978	0.000501143	0.023232	Up
CIDEB	1.41318	0.000523427	0.0240424	Up
LOC106505478	1.85983	0.000582238	0.026341	Up
LOC110256380	1.01987	0.000600304	0.0269151	Up
LY75	1.10729	0.000620506	0.0276558	Up
LOC106507968	3.98994	0.000675011	0.0298196	Up
BHLHE40	1.04719	0.00069471	0.0305999	Up
MSRA	1.85372	0.000705616	0.0309893	Up
ADD2	1.27538	0.000709856	0.0310847	Up
GC	1.40036	0.00074291	0.0320647	Up
ADRA2B	2.9906	0.000817219	0.0347723	Up
LOC110258051	1.40591	0.000902067	0.0371265	Up
LOC110256285	1.7805	0.000897918	0.0371265	Up
LOC106508120	3.96775	0.000898584	0.0371265	Up
SPI1	1.45199	0.000918272	0.0375816	Up
CD300LB	2.30933	0.000932068	0.0379395	Up
ANK1	1.80251	0.000938149	0.0380838	Up
SMIM1	1.38834	0.000970266	0.0391758	Up
CD59	2.56261	0.000978167	0.0393889	Up
PITPNC1	1.14786	0.000992087	0.0397365	Up
TG	2.2149	0.00106276	0.0421178	Up
CRYBG3	1.21542	0.00110754	0.0436622	Up
G0S2	1.34943	0.00119634	0.046552	Up
LOC100626318	1.56485	0.00125669	0.0485749	Up
LOC110258051	45.2586	1.40591	0.423541	3.31941	0.000902067	0.0371265	Up
LOC110256285	17.6634	1.7805	0.536182	3.3207	0.000897918	0.0371265	Up
LOC106508120	4.3274	3.96775	1.19493	3.32049	0.000898584	0.0371265	Up
SPI1	249.332	1.45199	0.438079	3.31444	0.000918272	0.0375816	Up
CD300LB	6.62311	2.30933	0.697627	3.31027	0.000932068	0.0379395	Up
ANK1	9.68851	1.80251	0.544819	3.30845	0.000938149	0.0380838	Up
SMIM1	142.789	1.38834	0.420835	3.29901	0.000970266	0.0391758	Up
CD59	5.24427	2.56261	0.777319	3.29673	0.000978167	0.0393889	Up
PITPNC1	18.5588	1.14786	0.348601	3.29276	0.000992087	0.0397365	Up
TG	8.65298	2.2149	0.676644	3.27336	0.00106276	0.0421178	Up
CRYBG3	124.137	1.21542	0.372636	3.26168	0.00110754	0.0436622	Up
G0S2	1117.63	1.34943	0.416524	3.23975	0.00119634	0.046552	Up
LOC100626318	18.7714	1.56485	0.48512	3.22569	0.00125669	0.0485749	Up
