# Supplementary material for: Integrated Metabolomic and transcriptomic analyses reveal deoxycholic acid promotes transmissible gastroenteritis virus infection by inhibiting phosphorylation of NF-κB and STAT3
Source: BMC Genomics. 2024 Mar 4;25:239. doi: 10.1186/s12864-024-10167-8 (PMC10913532; doi:10.1186/s12864-024-10167-8)
Supplement: Supplementary file 5 — Supplementary Material 5 [file 12864_2024_10167_MOESM5_ESM.xlsx]

## Sheet: Sheet 1
Table S5 Gene ontology analysis for differentially expressed genes
ID	Description	Count	pvalue	Ont	geneID
GO:0062012	regulation of small molecule metabolic process	8	2.34563e-06	BP	DDIT4/PPP1R3B/EGR1/SOX9/INSIG2/PPP1R3C/APOA4/AK4
GO:0032787	monocarboxylic acid metabolic process	10	2.80684e-05	BP	DDIT4/PTGES/SOX9/C3/INSIG2/ALDOC/HK2/GLYATL2/APOA4/ACSM2B
GO:0019752	carboxylic acid metabolic process	13	3.68355e-05	BP	DDIT4/PTGES/NAGS/SOX9/C3/INSIG2/PCK1/ALDOC/HK2/GLYATL2/LDHA/APOA4/ACSM2B
GO:0043436	oxoacid metabolic process	13	4.22932e-05	BP	DDIT4/PTGES/NAGS/SOX9/C3/INSIG2/PCK1/ALDOC/HK2/GLYATL2/LDHA/APOA4/ACSM2B
GO:0006082	organic acid metabolic process	13	5.35611e-05	BP	DDIT4/PTGES/NAGS/SOX9/C3/INSIG2/PCK1/ALDOC/HK2/GLYATL2/LDHA/APOA4/ACSM2B
GO:0019216	regulation of lipid metabolic process	7	5.70993e-05	BP	EGR1/SOX9/C3/INSIG2/PCK1/SAA3/APOA4
GO:0048871	multicellular organismal homeostasis	8	6.15155e-05	BP	SPP1/PTGES/EGR1/SOX9/SCNN1B/DBH/KDM3A/G0S2
GO:0001659	temperature homeostasis	5	9.05889e-05	BP	PTGES/EGR1/DBH/KDM3A/G0S2
GO:0006915	apoptotic process	15	0.000114604	BP	DDIT4/EGLN3/EGR1/SOX9/PLK2/BNIP3L/DBH/RNF144B/ANGPTL4/ERO1A/ACKR3/CIDEC/CCL2/CIDEB/G0S2
GO:0012501	programmed cell death	15	0.000163499	BP	DDIT4/EGLN3/EGR1/SOX9/PLK2/BNIP3L/DBH/RNF144B/ANGPTL4/ERO1A/ACKR3/CIDEC/CCL2/CIDEB/G0S2
GO:0071495	cellular response to endogenous stimulus	12	0.000168913	BP	DDIT4/APLN/EGR1/SOX9/SCNN1B/WNT7A/INSIG2/PCK1/KDM3A/BAMBI/SPRY1/CCL2
GO:0071407	cellular response to organic cyclic compound	7	0.000179808	BP	DDIT4/SPP1/SCNN1B/INSIG2/KDM3A/IFIT1/CCL2
GO:0042127	regulation of cell population proliferation	14	0.000240191	BP	ADM/HILPDA/EGLN3/APLN/PTGES/SOX9/F3/WNT7A/DBH/BTG2/BAMBI/SPRY1/ACKR3/CCL2
GO:0010565	regulation of cellular ketone metabolic process	4	0.000245223	BP	EGR1/SOX9/INSIG2/APOA4
GO:0044283	small molecule biosynthetic process	9	0.00025092	BP	PTGES/NAGS/EGR1/INSIG2/PCK1/DBH/KDM3A/APOA4/ACSM2B
GO:0042592	homeostatic process	15	0.000264574	BP	SPP1/PTGES/EGR1/SOX9/SCNN1B/DBH/KDM3A/CASQ1/HK2/ANGPTL4/ERO1A/ACKR3/APOA4/SLC12A5/G0S2
GO:0046890	regulation of lipid biosynthetic process	5	0.000266399	BP	EGR1/C3/INSIG2/PCK1/APOA4
GO:0008219	cell death	15	0.000290288	BP	DDIT4/EGLN3/EGR1/SOX9/PLK2/BNIP3L/DBH/RNF144B/ANGPTL4/ERO1A/ACKR3/CIDEC/CCL2/CIDEB/G0S2
GO:0061614	pri-miRNA transcription by RNA polymerase II	3	0.00031169	BP	APLN/EGR1/SOX9
GO:1902893	regulation of pri-miRNA transcription by RNA polymerase II	3	0.00031169	BP	APLN/EGR1/SOX9
GO:0042180	cellular ketone metabolic process	5	0.000320907	BP	EGR1/SOX9/SCNN1B/INSIG2/APOA4
GO:1905952	regulation of lipid localization	5	0.000320907	BP	HILPDA/SPP1/PTGES/C3/APOA4
GO:0006631	fatty acid metabolic process	7	0.000355713	BP	PTGES/SOX9/C3/INSIG2/GLYATL2/APOA4/ACSM2B
GO:0006165	nucleoside diphosphate phosphorylation	4	0.000372919	BP	DDIT4/ALDOC/HK2/AK4
GO:0046939	nucleotide phosphorylation	4	0.000372919	BP	DDIT4/ALDOC/HK2/AK4
GO:0071396	cellular response to lipid	7	0.000395246	BP	DDIT4/SPP1/SOX9/SCNN1B/INSIG2/KDM3A/CCL2
GO:0009135	purine nucleoside diphosphate metabolic process	4	0.000424405	BP	DDIT4/ALDOC/HK2/AK4
GO:0009179	purine ribonucleoside diphosphate metabolic process	4	0.000424405	BP	DDIT4/ALDOC/HK2/AK4
GO:0009185	ribonucleoside diphosphate metabolic process	4	0.000424405	BP	DDIT4/ALDOC/HK2/AK4
GO:0046031	ADP metabolic process	4	0.000424405	BP	DDIT4/ALDOC/HK2/AK4
GO:0009719	response to endogenous stimulus	12	0.000490888	BP	DDIT4/APLN/EGR1/SOX9/SCNN1B/WNT7A/INSIG2/PCK1/KDM3A/BAMBI/SPRY1/CCL2
GO:0043467	regulation of generation of precursor metabolites and energy	4	0.000542287	BP	DDIT4/PPP1R3B/PPP1R3C/AK4
GO:0048646	anatomical structure formation involved in morphogenesis	11	0.000558638	BP	ADM/APLN/EFNA1/SOX9/PLK2/F3/SPRY1/CASQ1/ANGPTL4/ACKR3/SLC44A4
GO:0009132	nucleoside diphosphate metabolic process	4	0.000609198	BP	DDIT4/ALDOC/HK2/AK4
GO:1905954	positive regulation of lipid localization	4	0.000681769	BP	HILPDA/SPP1/PTGES/C3
GO:0042310	vasoconstriction	4	0.000760263	BP	ADM/SCNN1B/DBH/ADRA2B
GO:0019217	regulation of fatty acid metabolic process	3	0.000767174	BP	SOX9/INSIG2/APOA4
GO:0001525	angiogenesis	7	0.000817258	BP	ADM/APLN/EFNA1/PLK2/F3/ANGPTL4/ACKR3
GO:0006629	lipid metabolic process	14	0.000838442	BP	SPP1/PTGES/EGR1/SOX9/SCNN1B/C3/INSIG2/PCK1/SAA3/PLCXD2/GLYATL2/ANGPTL4/APOA4/ACSM2B
GO:0022603	regulation of anatomical structure morphogenesis	9	0.000873908	BP	ADM/EFNA1/SOX9/PLK2/F3/WNT7A/BAMBI/SPRY1/CCL2
GO:0051240	positive regulation of multicellular organismal process	12	0.00111961	BP	ADM/HILPDA/EGR1/SOX9/F3/WNT7A/PCK1/DBH/KDM3A/BAMBI/SPRY1/G0S2
GO:0035239	tube morphogenesis	9	0.00113017	BP	ADM/APLN/EFNA1/SOX9/PLK2/F3/SPRY1/ANGPTL4/ACKR3
GO:0048585	negative regulation of response to stimulus	12	0.00114607	BP	DDIT4/ADM/APLN/EGR1/SOX9/PLK2/INSIG2/BAMBI/SPRY1/ACKR3/CCL2/CD59
GO:0010647	positive regulation of cell communication	12	0.00120057	BP	SPP1/SOX9/F3/WNT7A/C3/SAA3/BAMBI/ACKR3/CCL2/IL10RA/ADRA2B/G0S2
GO:0032922	circadian regulation of gene expression	3	0.0012945	BP	ID1/EGR1/BHLHE40
GO:0023056	positive regulation of signaling	12	0.00131608	BP	SPP1/SOX9/F3/WNT7A/C3/SAA3/BAMBI/ACKR3/CCL2/IL10RA/ADRA2B/G0S2
GO:0051235	maintenance of location	5	0.0014417	BP	HILPDA/C3/INSIG2/CASQ1/ERO1A
GO:0001666	response to hypoxia	4	0.00149764	BP	DDIT4/EGLN3/EGR1/AK4
GO:0009967	positive regulation of signal transduction	11	0.00159256	BP	SOX9/F3/WNT7A/C3/SAA3/BAMBI/ACKR3/CCL2/IL10RA/ADRA2B/G0S2
GO:0016052	carbohydrate catabolic process	4	0.00163299	BP	DDIT4/PPP1R3B/ALDOC/HK2
GO:0036293	response to decreased oxygen levels	4	0.00163299	BP	DDIT4/EGLN3/EGR1/AK4
GO:0071347	cellular response to interleukin-1	3	0.00200625	BP	EGR1/SOX9/CCL2
GO:0120162	positive regulation of cold-induced thermogenesis	3	0.00200625	BP	DBH/KDM3A/G0S2
GO:0048514	blood vessel morphogenesis	7	0.00208312	BP	ADM/APLN/EFNA1/PLK2/F3/ANGPTL4/ACKR3
GO:0070482	response to oxygen levels	4	0.00225984	BP	DDIT4/EGLN3/EGR1/AK4
GO:0071363	cellular response to growth factor stimulus	7	0.00240778	BP	APLN/EGR1/SOX9/WNT7A/BAMBI/SPRY1/CCL2
GO:0019229	regulation of vasoconstriction	3	0.00259303	BP	ADM/DBH/ADRA2B
GO:1901655	cellular response to ketone	3	0.00259303	BP	DDIT4/SPP1/SCNN1B
GO:0007623	circadian rhythm	4	0.00262815	BP	ID1/NFIL3/EGR1/BHLHE40
GO:0008285	negative regulation of cell population proliferation	7	0.00267595	BP	APLN/PTGES/SOX9/BTG2/SPRY1/ACKR3/CCL2
GO:0016310	phosphorylation	12	0.00272473	BP	DDIT4/EFNA1/SOX9/PLK2/C3/PCK1/SAA3/ALDOC/SPRY1/HK2/AK4/ADRA2B
GO:0014070	response to organic cyclic compound	7	0.00277028	BP	DDIT4/SPP1/SCNN1B/INSIG2/KDM3A/IFIT1/CCL2
GO:0070848	response to growth factor	7	0.00277028	BP	APLN/EGR1/SOX9/WNT7A/BAMBI/SPRY1/CCL2
GO:0070371	ERK1 and ERK2 cascade	5	0.0028547	BP	SOX9/SAA3/SPRY1/ACKR3/CCL2
GO:0062014	negative regulation of small molecule metabolic process	3	0.00292209	BP	DDIT4/SOX9/INSIG2
GO:0070555	response to interleukin-1	3	0.00292209	BP	EGR1/SOX9/CCL2
GO:0050679	positive regulation of epithelial cell proliferation	4	0.00303575	BP	APLN/SOX9/F3/WNT7A
GO:0033993	response to lipid	7	0.00306869	BP	DDIT4/SPP1/SOX9/SCNN1B/INSIG2/KDM3A/CCL2
GO:0036294	cellular response to decreased oxygen levels	3	0.00327575	BP	EGLN3/EGR1/AK4
GO:0071456	cellular response to hypoxia	3	0.00327575	BP	EGLN3/EGR1/AK4
GO:0035150	regulation of tube size	4	0.00348461	BP	ADM/SCNN1B/DBH/ADRA2B
GO:0035296	regulation of tube diameter	4	0.00348461	BP	ADM/SCNN1B/DBH/ADRA2B
GO:0097746	blood vessel diameter maintenance	4	0.00348461	BP	ADM/SCNN1B/DBH/ADRA2B
GO:0002526	acute inflammatory response	3	0.00365456	BP	PTGES/F3/SAA3
GO:0006096	glycolytic process	3	0.00365456	BP	DDIT4/ALDOC/HK2
GO:0006757	ATP generation from ADP	3	0.00365456	BP	DDIT4/ALDOC/HK2
GO:0090288	negative regulation of cellular response to growth factor stimulus	3	0.00365456	BP	APLN/BAMBI/SPRY1
GO:0035295	tube development	9	0.00365503	BP	ADM/APLN/EFNA1/SOX9/PLK2/F3/SPRY1/ANGPTL4/ACKR3
GO:0007267	cell-cell signaling	11	0.00385566	BP	HILPDA/SPP1/PTGES/EGR1/SOX9/PLK2/WNT7A/BAMBI/SLC44A4/CCL2/SLC12A5
GO:0001568	blood vessel development	7	0.00386089	BP	ADM/APLN/EFNA1/PLK2/F3/ANGPTL4/ACKR3
GO:0005975	carbohydrate metabolic process	8	0.00389041	BP	DDIT4/PPP1R3B/PCK1/PPP1R3C/ALDOC/HK2/CHST3/LDHA
GO:0006633	fatty acid biosynthetic process	4	0.00397669	BP	PTGES/INSIG2/APOA4/ACSM2B
GO:0000165	MAPK cascade	7	0.00398571	BP	SOX9/WNT7A/SAA3/SPRY1/ACKR3/CCL2/ADRA2B
GO:0042472	inner ear morphogenesis	3	0.00405908	BP	SOX9/INSIG2/SLC44A4
GO:0048584	positive regulation of response to stimulus	13	0.00418143	BP	SOX9/F3/WNT7A/C3/PCK1/SAA3/BAMBI/ACKR3/CCL2/IL10RA/ADRA2B/CD59/G0S2
GO:0044057	regulation of system process	6	0.00423462	BP	ADM/WNT7A/DBH/CASQ1/APOA4/ADRA2B
GO:0008277	regulation of G protein-coupled receptor signaling pathway	3	0.00448981	BP	ADM/APLN/C3
GO:0019218	regulation of steroid metabolic process	3	0.00448981	BP	EGR1/INSIG2/APOA4
GO:0034754	cellular hormone metabolic process	3	0.00448981	BP	SPP1/EGR1/SCNN1B
GO:0071453	cellular response to oxygen levels	3	0.00448981	BP	EGLN3/EGR1/AK4
GO:0050678	regulation of epithelial cell proliferation	5	0.00463872	BP	APLN/SOX9/F3/WNT7A/CCL2
GO:0008202	steroid metabolic process	5	0.00485259	BP	SPP1/EGR1/SCNN1B/INSIG2/APOA4
GO:0071559	response to transforming growth factor beta	4	0.00509801	BP	SOX9/WNT7A/BAMBI/SPRY1
GO:0071560	cellular response to transforming growth factor beta stimulus	4	0.00509801	BP	SOX9/WNT7A/BAMBI/SPRY1
GO:0001944	vasculature development	7	0.00509816	BP	ADM/APLN/EFNA1/PLK2/F3/ANGPTL4/ACKR3
GO:0042981	regulation of apoptotic process	10	0.00554536	BP	EGR1/SOX9/PLK2/BNIP3L/DBH/RNF144B/ANGPTL4/ACKR3/CCL2/G0S2
GO:0030857	negative regulation of epithelial cell differentiation	2	0.00569624	BP	SOX9/SPRY1
GO:0042133	neurotransmitter metabolic process	2	0.00569624	BP	DBH/SLC44A4
GO:0055090	acylglycerol homeostasis	2	0.00569624	BP	ANGPTL4/APOA4
GO:0060997	dendritic spine morphogenesis	2	0.00569624	BP	EFNA1/WNT7A
GO:0070328	triglyceride homeostasis	2	0.00569624	BP	ANGPTL4/APOA4
GO:0070873	regulation of glycogen metabolic process	2	0.00569624	BP	PPP1R3B/PPP1R3C
GO:0098743	cell aggregation	2	0.00569624	BP	SOX9/WNT7A
GO:1902895	positive regulation of pri-miRNA transcription by RNA polymerase II	2	0.00569624	BP	APLN/EGR1
GO:0003018	vascular process in circulatory system	4	0.0057309	BP	ADM/SCNN1B/DBH/ADRA2B
GO:0042445	hormone metabolic process	4	0.0057309	BP	SPP1/EGR1/SCNN1B/TG
GO:0031623	receptor internalization	3	0.00594401	BP	ADM/APLN/ACKR3
GO:0044344	cellular response to fibroblast growth factor stimulus	3	0.00594401	BP	APLN/SPRY1/CCL2
GO:0071774	response to fibroblast growth factor	3	0.00594401	BP	APLN/SPRY1/CCL2
GO:0106106	cold-induced thermogenesis	3	0.00594401	BP	DBH/KDM3A/G0S2
GO:0120161	regulation of cold-induced thermogenesis	3	0.00594401	BP	DBH/KDM3A/G0S2
GO:1901654	response to ketone	3	0.00594401	BP	DDIT4/SPP1/SCNN1B
GO:0046394	carboxylic acid biosynthetic process	5	0.00602832	BP	PTGES/NAGS/INSIG2/APOA4/ACSM2B
GO:0016053	organic acid biosynthetic process	5	0.00628557	BP	PTGES/NAGS/INSIG2/APOA4/ACSM2B
GO:0043067	regulation of programmed cell death	10	0.00652173	BP	EGR1/SOX9/PLK2/BNIP3L/DBH/RNF144B/ANGPTL4/ACKR3/CCL2/G0S2
GO:0009968	negative regulation of signal transduction	9	0.00684534	BP	DDIT4/ADM/APLN/EGR1/SOX9/INSIG2/BAMBI/SPRY1/ACKR3
GO:0032881	regulation of polysaccharide metabolic process	2	0.00690968	BP	PPP1R3B/PPP1R3C
GO:0040036	regulation of fibroblast growth factor receptor signaling pathway	2	0.00690968	BP	APLN/SPRY1
GO:0055075	potassium ion homeostasis	2	0.00690968	BP	SCNN1B/SLC12A5
GO:2000736	regulation of stem cell differentiation	2	0.00690968	BP	SOX9/KDM3A
GO:0006090	pyruvate metabolic process	3	0.00705273	BP	DDIT4/ALDOC/HK2
GO:0006091	generation of precursor metabolites and energy	6	0.0073607	BP	DDIT4/PPP1R3B/PPP1R3C/ALDOC/HK2/AK4
GO:0072330	monocarboxylic acid biosynthetic process	4	0.00753769	BP	PTGES/INSIG2/APOA4/ACSM2B
GO:0006641	triglyceride metabolic process	3	0.00765001	BP	C3/INSIG2/APOA4
GO:0042471	ear morphogenesis	3	0.00765001	BP	SOX9/INSIG2/SLC44A4
GO:2000027	regulation of animal organ morphogenesis	3	0.00765001	BP	SOX9/WNT7A/SPRY1
GO:0048598	embryonic morphogenesis	6	0.00784457	BP	ADM/APLN/SOX9/WNT7A/INSIG2/SLC44A4
GO:0060602	branch elongation of an epithelium	2	0.00822928	BP	SOX9/SPRY1
GO:0097061	dendritic spine organization	2	0.00822928	BP	EFNA1/WNT7A
GO:1990845	adaptive thermogenesis	3	0.00827635	BP	DBH/KDM3A/G0S2
GO:0043410	positive regulation of MAPK cascade	5	0.0083069	BP	WNT7A/SAA3/ACKR3/CCL2/ADRA2B
GO:0060070	canonical Wnt signaling pathway	4	0.00878392	BP	EGR1/SOX9/WNT7A/BAMBI
GO:0043270	positive regulation of ion transport	3	0.00893206	BP	PTGES/CASQ1/CCL2
GO:0009628	response to abiotic stimulus	7	0.00936826	BP	DDIT4/EGLN3/EGR1/SOX9/DBH/CASQ1/AK4
GO:0010941	regulation of cell death	10	0.00938168	BP	EGR1/SOX9/PLK2/BNIP3L/DBH/RNF144B/ANGPTL4/ACKR3/CCL2/G0S2
GO:0010675	regulation of cellular carbohydrate metabolic process	3	0.00961743	BP	DDIT4/PPP1R3B/PPP1R3C
GO:0008207	C21-steroid hormone metabolic process	2	0.00965246	BP	EGR1/SCNN1B
GO:0042304	regulation of fatty acid biosynthetic process	2	0.00965246	BP	INSIG2/APOA4
GO:0043470	regulation of carbohydrate catabolic process	2	0.00965246	BP	DDIT4/PPP1R3B
GO:0045668	negative regulation of osteoblast differentiation	2	0.00965246	BP	SOX9/BAMBI
GO:0071384	cellular response to corticosteroid stimulus	2	0.00965246	BP	DDIT4/SCNN1B
GO:0106027	neuron projection organization	2	0.00965246	BP	EFNA1/WNT7A
GO:0072359	circulatory system development	8	0.00996452	BP	ADM/APLN/EFNA1/SOX9/PLK2/F3/ANGPTL4/ACKR3
GO:0003008	system process	11	0.0100628	BP	ADM/PTGES/SOX9/PLK2/SCNN1B/WNT7A/DBH/CASQ1/APOA4/CCL2/ADRA2B
GO:0001936	regulation of endothelial cell proliferation	3	0.0103327	BP	APLN/F3/CCL2
GO:0043408	regulation of MAPK cascade	6	0.0106148	BP	WNT7A/SAA3/SPRY1/ACKR3/CCL2/ADRA2B
GO:0010883	regulation of lipid storage	2	0.0111767	BP	HILPDA/C3
GO:0060441	epithelial tube branching involved in lung morphogenesis	2	0.0111767	BP	SOX9/SPRY1
GO:0050673	epithelial cell proliferation	5	0.0115186	BP	APLN/SOX9/F3/WNT7A/CCL2
GO:0071345	cellular response to cytokine stimulus	7	0.0117166	BP	NFIL3/EGR1/SOX9/KDM3A/IFIT1/CCL2/IL10RA
GO:0051651	maintenance of location in cell	3	0.011854	BP	INSIG2/CASQ1/ERO1A
GO:0019318	hexose metabolic process	4	0.0121974	BP	PPP1R3B/PCK1/PPP1R3C/HK2
GO:0010648	negative regulation of cell communication	9	0.012314	BP	DDIT4/ADM/APLN/EGR1/SOX9/INSIG2/BAMBI/SPRY1/ACKR3
GO:0023057	negative regulation of signaling	9	0.0125482	BP	DDIT4/ADM/APLN/EGR1/SOX9/INSIG2/BAMBI/SPRY1/ACKR3
GO:0001935	endothelial cell proliferation	3	0.0126605	BP	APLN/F3/CCL2
GO:0032368	regulation of lipid transport	3	0.0126605	BP	SPP1/PTGES/APOA4
GO:0071383	cellular response to steroid hormone stimulus	3	0.0126605	BP	DDIT4/SCNN1B/KDM3A
GO:0070372	regulation of ERK1 and ERK2 cascade	4	0.0127454	BP	SAA3/SPRY1/ACKR3/CCL2
GO:0003401	axis elongation	2	0.0127995	BP	SOX9/SPRY1
GO:0031128	developmental induction	2	0.0127995	BP	SOX9/SPRY1
GO:0045744	negative regulation of G protein-coupled receptor signaling pathway	2	0.0127995	BP	ADM/APLN
GO:0110110	positive regulation of animal organ morphogenesis	2	0.0127995	BP	SOX9/SPRY1
GO:0006897	endocytosis	5	0.0131859	BP	ADM/APLN/ACKR3/IL10RA/LY75
GO:0048878	chemical homeostasis	9	0.0132709	BP	SCNN1B/DBH/CASQ1/HK2/ANGPTL4/ERO1A/ACKR3/APOA4/SLC12A5
GO:0006109	regulation of carbohydrate metabolic process	3	0.0134977	BP	DDIT4/PPP1R3B/PPP1R3C
GO:0006638	neutral lipid metabolic process	3	0.0134977	BP	C3/INSIG2/APOA4
GO:0006639	acylglycerol metabolic process	3	0.0134977	BP	C3/INSIG2/APOA4
GO:0009894	regulation of catabolic process	7	0.0135035	BP	DDIT4/PPP1R3B/SOX9/PLK2/SAA3/APOA4/IL10RA
GO:0048511	rhythmic process	4	0.013888	BP	ID1/NFIL3/EGR1/BHLHE40
GO:0009725	response to hormone	6	0.014021	BP	DDIT4/EGR1/SCNN1B/INSIG2/PCK1/KDM3A
GO:1902533	positive regulation of intracellular signal transduction	7	0.0141406	BP	SOX9/F3/WNT7A/SAA3/ACKR3/CCL2/ADRA2B
GO:0006953	acute-phase response	2	0.0145184	BP	PTGES/SAA3
GO:0060996	dendritic spine development	2	0.0145184	BP	EFNA1/WNT7A
GO:1901700	response to oxygen-containing compound	9	0.0145442	BP	DDIT4/SPP1/EGR1/SOX9/SCNN1B/INSIG2/PCK1/DBH/CCL2
GO:0043112	receptor metabolic process	3	0.0161955	BP	ADM/APLN/ACKR3
GO:0046165	alcohol biosynthetic process	3	0.0161955	BP	INSIG2/DBH/APOA4
GO:0006695	cholesterol biosynthetic process	2	0.016331	BP	INSIG2/APOA4
GO:0006919	activation of cysteine-type endopeptidase activity involved in apoptotic process	2	0.016331	BP	EGLN3/F3
GO:0050994	regulation of lipid catabolic process	2	0.016331	BP	SAA3/APOA4
GO:0090207	regulation of triglyceride metabolic process	2	0.016331	BP	C3/APOA4
GO:1902653	secondary alcohol biosynthetic process	2	0.016331	BP	INSIG2/APOA4
GO:0009150	purine ribonucleotide metabolic process	5	0.0164843	BP	DDIT4/ALDOC/HK2/ACSM2B/AK4
GO:0001837	epithelial to mesenchymal transition	3	0.0171573	BP	SOX9/BAMBI/SPRY1
GO:0034097	response to cytokine	7	0.0172778	BP	NFIL3/EGR1/SOX9/KDM3A/IFIT1/CCL2/IL10RA
GO:0008610	lipid biosynthetic process	7	0.0180372	BP	PTGES/EGR1/C3/INSIG2/PCK1/APOA4/ACSM2B
GO:0060828	regulation of canonical Wnt signaling pathway	3	0.0181504	BP	EGR1/SOX9/BAMBI
GO:0019233	sensory perception of pain	2	0.0182349	BP	PTGES/CCL2
GO:0031960	response to corticosteroid	2	0.0182349	BP	DDIT4/SCNN1B
GO:0072577	endothelial cell apoptotic process	2	0.0182349	BP	ANGPTL4/CCL2
GO:2000351	regulation of endothelial cell apoptotic process	2	0.0182349	BP	ANGPTL4/CCL2
GO:0005996	monosaccharide metabolic process	4	0.018393	BP	PPP1R3B/PCK1/PPP1R3C/HK2
GO:0032870	cellular response to hormone stimulus	5	0.0185966	BP	DDIT4/SCNN1B/INSIG2/PCK1/KDM3A
GO:0008284	positive regulation of cell population proliferation	7	0.0188199	BP	ADM/HILPDA/APLN/SOX9/F3/WNT7A/BAMBI
GO:0051050	positive regulation of transport	6	0.0190415	BP	SPP1/APLN/PTGES/C3/CASQ1/CCL2
GO:0009259	ribonucleotide metabolic process	5	0.0191514	BP	DDIT4/ALDOC/HK2/ACSM2B/AK4
GO:0010876	lipid localization	5	0.0191514	BP	HILPDA/SPP1/PTGES/C3/APOA4
GO:0001649	osteoblast differentiation	3	0.0191751	BP	SPP1/SOX9/BAMBI
GO:0048839	inner ear development	3	0.0191751	BP	SOX9/INSIG2/SLC44A4
GO:0048863	stem cell differentiation	3	0.0191751	BP	SOX9/WNT7A/KDM3A
GO:0050877	nervous system process	7	0.0192202	BP	PTGES/PLK2/SCNN1B/WNT7A/DBH/CASQ1/CCL2
GO:0006163	purine nucleotide metabolic process	5	0.019717	BP	DDIT4/ALDOC/HK2/ACSM2B/AK4
GO:0050878	regulation of body fluid levels	4	0.0198287	BP	ADM/F3/SCNN1B/ADRA2B
GO:0006140	regulation of nucleotide metabolic process	2	0.0202279	BP	DDIT4/AK4
GO:0016126	sterol biosynthetic process	2	0.0202279	BP	INSIG2/APOA4
GO:0042446	hormone biosynthetic process	2	0.0202279	BP	EGR1/TG
GO:0048864	stem cell development	2	0.0202279	BP	SOX9/WNT7A
GO:0060425	lung morphogenesis	2	0.0202279	BP	SOX9/SPRY1
GO:1900542	regulation of purine nucleotide metabolic process	2	0.0202279	BP	DDIT4/AK4
GO:0097190	apoptotic signaling pathway	5	0.0202936	BP	DDIT4/DBH/ERO1A/ACKR3/G0S2
GO:0002009	morphogenesis of an epithelium	5	0.0208811	BP	ADM/RIPK4/SOX9/WNT7A/SPRY1
GO:0019693	ribose phosphate metabolic process	5	0.0214797	BP	DDIT4/ALDOC/HK2/ACSM2B/AK4
GO:0006081	cellular aldehyde metabolic process	2	0.0223077	BP	SCNN1B/KDM3A
GO:0007613	memory	2	0.0223077	BP	PLK2/DBH
GO:0051209	release of sequestered calcium ion into cytosol	2	0.0223077	BP	CASQ1/ERO1A
GO:0051282	regulation of sequestering of calcium ion	2	0.0223077	BP	CASQ1/ERO1A
GO:0051283	negative regulation of sequestering of calcium ion	2	0.0223077	BP	CASQ1/ERO1A
GO:0045595	regulation of cell differentiation	9	0.0223142	BP	ADM/SOX9/WNT7A/PCK1/KDM3A/BAMBI/SPRY1/BHLHE40/ADRA2B
GO:0006694	steroid biosynthetic process	3	0.0224384	BP	EGR1/INSIG2/APOA4
GO:0043491	protein kinase B signaling	3	0.0224384	BP	SOX9/F3/CCL2
GO:0048545	response to steroid hormone	3	0.0235894	BP	DDIT4/SCNN1B/KDM3A
GO:0071772	response to BMP	3	0.0235894	BP	EGR1/SOX9/BAMBI
GO:0071773	cellular response to BMP stimulus	3	0.0235894	BP	EGR1/SOX9/BAMBI
GO:0072521	purine-containing compound metabolic process	5	0.0239863	BP	DDIT4/ALDOC/HK2/ACSM2B/AK4
GO:0001570	vasculogenesis	2	0.0244719	BP	ADM/ACKR3
GO:0051145	smooth muscle cell differentiation	2	0.0244719	BP	ADM/SOX9
GO:0051208	sequestering of calcium ion	2	0.0244719	BP	CASQ1/ERO1A
GO:0051928	positive regulation of calcium ion transport	2	0.0244719	BP	CASQ1/CCL2
GO:0140353	lipid export from cell	2	0.0244719	BP	SPP1/PTGES
GO:1904035	regulation of epithelial cell apoptotic process	2	0.0244719	BP	ANGPTL4/CCL2
GO:0030512	negative regulation of transforming growth factor beta receptor signaling pathway	2	0.0267185	BP	BAMBI/SPRY1
GO:0050810	regulation of steroid biosynthetic process	2	0.0267185	BP	EGR1/INSIG2
GO:0007167	enzyme linked receptor protein signaling pathway	7	0.0269728	BP	APLN/EFNA1/EGR1/SOX9/F3/BAMBI/SPRY1
GO:1901701	cellular response to oxygen-containing compound	7	0.0274869	BP	DDIT4/SPP1/SOX9/SCNN1B/INSIG2/PCK1/CCL2
GO:0046034	ATP metabolic process	4	0.0280366	BP	DDIT4/ALDOC/HK2/AK4
GO:0006006	glucose metabolic process	3	0.0285095	BP	PPP1R3B/PCK1/PPP1R3C
GO:0001656	metanephros development	2	0.0290452	BP	SOX9/SPRY1
GO:0001938	positive regulation of endothelial cell proliferation	2	0.0290452	BP	APLN/F3
GO:0060021	roof of mouth development	2	0.0290452	BP	WNT7A/INSIG2
GO:1903578	regulation of ATP metabolic process	2	0.0290452	BP	DDIT4/AK4
GO:0070374	positive regulation of ERK1 and ERK2 cascade	3	0.0298183	BP	SAA3/ACKR3/CCL2
GO:0051094	positive regulation of developmental process	8	0.0310722	BP	ADM/SOX9/F3/WNT7A/PCK1/BAMBI/SPRY1/ADRA2B
GO:0032868	response to insulin	3	0.0311586	BP	EGR1/INSIG2/PCK1
GO:0043583	ear development	3	0.0311586	BP	SOX9/INSIG2/SLC44A4
GO:0060191	regulation of lipase activity	2	0.03145	BP	ANGPTL4/APOA4
GO:0097553	calcium ion transmembrane import into cytosol	2	0.03145	BP	CASQ1/ERO1A
GO:1904019	epithelial cell apoptotic process	2	0.03145	BP	ANGPTL4/CCL2
GO:0006898	receptor-mediated endocytosis	3	0.0325302	BP	ADM/APLN/ACKR3
GO:0097193	intrinsic apoptotic signaling pathway	3	0.0325302	BP	DDIT4/ERO1A/ACKR3
GO:0043066	negative regulation of apoptotic process	6	0.0331936	BP	SOX9/PLK2/RNF144B/ANGPTL4/ACKR3/CCL2
GO:1902531	regulation of intracellular signal transduction	9	0.0336872	BP	DDIT4/SOX9/F3/WNT7A/SAA3/SPRY1/ACKR3/CCL2/ADRA2B
GO:0005977	glycogen metabolic process	2	0.0339306	BP	PPP1R3B/PPP1R3C
GO:0006073	cellular glucan metabolic process	2	0.0339306	BP	PPP1R3B/PPP1R3C
GO:0044042	glucan metabolic process	2	0.0339306	BP	PPP1R3B/PPP1R3C
GO:0060349	bone morphogenesis	2	0.0339306	BP	SOX9/INSIG2
GO:1903522	regulation of blood circulation	3	0.0339331	BP	ADM/DBH/ADRA2B
GO:0006066	alcohol metabolic process	4	0.0358722	BP	SCNN1B/INSIG2/DBH/APOA4
GO:0051093	negative regulation of developmental process	6	0.0373978	BP	EFNA1/SOX9/PLK2/WNT7A/BAMBI/SPRY1
GO:2000026	regulation of multicellular organismal development	8	0.037522	BP	ADM/SOX9/PLK2/F3/WNT7A/PCK1/SPRY1/BHLHE40
GO:0090066	regulation of anatomical structure size	5	0.0375786	BP	ADM/SCNN1B/DBH/SLC12A5/ADRA2B
GO:0016042	lipid catabolic process	4	0.0380107	BP	SPP1/SAA3/GLYATL2/APOA4
GO:0043069	negative regulation of programmed cell death	6	0.0381304	BP	SOX9/PLK2/RNF144B/ANGPTL4/ACKR3/CCL2
GO:0006954	inflammatory response	6	0.0388722	BP	PTGES/F3/SCNN1B/C3/SAA3/CCL2
GO:0008543	fibroblast growth factor receptor signaling pathway	2	0.0391117	BP	APLN/SPRY1
GO:0008630	intrinsic apoptotic signaling pathway in response to DNA damage	2	0.0391117	BP	DDIT4/ACKR3
GO:0060402	calcium ion transport into cytosol	2	0.0391117	BP	CASQ1/ERO1A
GO:0090090	negative regulation of canonical Wnt signaling pathway	2	0.0391117	BP	EGR1/SOX9
GO:0009117	nucleotide metabolic process	5	0.0393305	BP	DDIT4/ALDOC/HK2/ACSM2B/AK4
GO:0044255	cellular lipid metabolic process	8	0.0398603	BP	PTGES/SOX9/C3/INSIG2/SAA3/GLYATL2/APOA4/ACSM2B
GO:0048729	tissue morphogenesis	5	0.040225	BP	ADM/RIPK4/SOX9/WNT7A/SPRY1
GO:0045893	positive regulation of transcription, DNA-templated	8	0.0404599	BP	SPP1/APLN/NFIL3/EGR1/SOX9/WNT7A/KDM3A/BAMBI
GO:1902680	positive regulation of RNA biosynthetic process	8	0.0404599	BP	SPP1/APLN/NFIL3/EGR1/SOX9/WNT7A/KDM3A/BAMBI
GO:1903508	positive regulation of nucleic acid-templated transcription	8	0.0404599	BP	SPP1/APLN/NFIL3/EGR1/SOX9/WNT7A/KDM3A/BAMBI
GO:0006753	nucleoside phosphate metabolic process	5	0.0411319	BP	DDIT4/ALDOC/HK2/ACSM2B/AK4
GO:0048705	skeletal system morphogenesis	3	0.0414122	BP	SOX9/WNT7A/INSIG2
GO:0019220	regulation of phosphate metabolic process	8	0.0416774	BP	DDIT4/EFNA1/SOX9/C3/SAA3/SPRY1/AK4/ADRA2B
GO:0051174	regulation of phosphorus metabolic process	8	0.0416774	BP	DDIT4/EFNA1/SOX9/C3/SAA3/SPRY1/AK4/ADRA2B
GO:0006112	energy reserve metabolic process	2	0.041808	BP	PPP1R3B/PPP1R3C
GO:0019915	lipid storage	2	0.041808	BP	HILPDA/C3
GO:0032370	positive regulation of lipid transport	2	0.041808	BP	SPP1/PTGES
GO:0048813	dendrite morphogenesis	2	0.041808	BP	EFNA1/WNT7A
GO:0120254	olefinic compound metabolic process	2	0.041808	BP	EGR1/SCNN1B
GO:0048762	mesenchymal cell differentiation	3	0.0430001	BP	SOX9/BAMBI/SPRY1
GO:0061138	morphogenesis of a branching epithelium	3	0.0430001	BP	ADM/SOX9/SPRY1
GO:1901615	organic hydroxy compound metabolic process	5	0.0439273	BP	SCNN1B/INSIG2/DBH/APOA4/TG
GO:0006956	complement activation	2	0.0445723	BP	C3/CD59
GO:0010717	regulation of epithelial to mesenchymal transition	2	0.0445723	BP	BAMBI/SPRY1
GO:0097305	response to alcohol	2	0.0445723	BP	SCNN1B/DBH
GO:0044093	positive regulation of molecular function	8	0.0448282	BP	EGLN3/RIPK4/F3/BAMBI/CASQ1/APOA4/CCL2/ADRA2B
GO:0009896	positive regulation of catabolic process	4	0.0448597	BP	SOX9/PLK2/SAA3/APOA4
GO:0016055	Wnt signaling pathway	4	0.0448597	BP	EGR1/SOX9/WNT7A/BAMBI
GO:0007169	transmembrane receptor protein tyrosine kinase signaling pathway	5	0.0448841	BP	APLN/EFNA1/SOX9/F3/SPRY1
GO:0008015	blood circulation	4	0.0460645	BP	ADM/SCNN1B/DBH/ADRA2B
GO:0060548	negative regulation of cell death	6	0.046802	BP	SOX9/PLK2/RNF144B/ANGPTL4/ACKR3/CCL2
GO:0048568	embryonic organ development	4	0.0472873	BP	ADM/SOX9/INSIG2/SLC44A4
GO:0198738	cell-cell signaling by wnt	4	0.0472873	BP	EGR1/SOX9/WNT7A/BAMBI
GO:0001657	ureteric bud development	2	0.0474027	BP	SOX9/SPRY1
GO:0043280	positive regulation of cysteine-type endopeptidase activity involved in apoptotic process	2	0.0474027	BP	EGLN3/F3
GO:0045667	regulation of osteoblast differentiation	2	0.0474027	BP	SOX9/BAMBI
GO:0045834	positive regulation of lipid metabolic process	2	0.0474027	BP	SAA3/APOA4
GO:0072163	mesonephric epithelium development	2	0.0474027	BP	SOX9/SPRY1
GO:0072164	mesonephric tubule development	2	0.0474027	BP	SOX9/SPRY1
GO:0099173	postsynapse organization	2	0.0474027	BP	EFNA1/WNT7A
GO:0044242	cellular lipid catabolic process	3	0.047945	BP	SAA3/GLYATL2/APOA4
GO:0050804	modulation of chemical synaptic transmission	3	0.047945	BP	PLK2/WNT7A/CCL2
GO:0099177	regulation of trans-synaptic signaling	3	0.047945	BP	PLK2/WNT7A/CCL2
GO:0031328	positive regulation of cellular biosynthetic process	9	0.0479886	BP	SPP1/APLN/NFIL3/EGR1/SOX9/WNT7A/KDM3A/BAMBI/APOA4
GO:0051336	regulation of hydrolase activity	6	0.048501	BP	EGLN3/F3/SPRY1/ANGPTL4/APOA4/CCL2
GO:0051247	positive regulation of protein metabolic process	8	0.0495006	BP	EGLN3/SOX9/PLK2/F3/WNT7A/C3/SAA3/ADRA2B
GO:0090287	regulation of cellular response to growth factor stimulus	3	0.0496531	BP	APLN/BAMBI/SPRY1
GO:0006952	defense response	10	0.0498265	BP	DDIT4/PTGES/F3/SCNN1B/C3/SAA3/IFIT1/IFIH1/CCL2/CD59
GO:0034364	high-density lipoprotein particle	2	0.0060845	CC	SAA3/APOA4
GO:0032994	protein-lipid complex	2	0.0112918	CC	SAA3/APOA4
GO:0034358	plasma lipoprotein particle	2	0.0112918	CC	SAA3/APOA4
GO:1990777	lipoprotein particle	2	0.0112918	CC	SAA3/APOA4
GO:0008287	protein serine/threonine phosphatase complex	2	0.0236473	CC	PPP1R3B/PPP1R3C
GO:1903293	phosphatase complex	2	0.0236473	CC	PPP1R3B/PPP1R3C
GO:0031970	organelle envelope lumen	2	0.0346947	CC	PTGES/PRELID2
GO:0031418	L-ascorbic acid binding	3	0.000206301	MF	EGLN3/PLOD1/DBH
GO:0048029	monosaccharide binding	4	0.000274832	MF	EGLN3/PLOD1/DBH/HK2
GO:0001664	G protein-coupled receptor binding	7	0.00033602	MF	ADM/APLN/WNT7A/C3/CCL20/BAMBI/CCL2
GO:0019842	vitamin binding	5	0.000512157	MF	EGLN3/PLOD1/DBH/RBP2/GC
GO:0030546	signaling receptor activator activity	10	0.00104319	MF	ADM/SPP1/APLN/STC2/WNT7A/IL16/CCL20/PGF/CCL2/TG
GO:0048018	receptor ligand activity	10	0.00104319	MF	ADM/SPP1/APLN/STC2/WNT7A/IL16/CCL20/PGF/CCL2/TG
GO:0030545	signaling receptor regulator activity	10	0.00125792	MF	ADM/SPP1/APLN/STC2/WNT7A/IL16/CCL20/PGF/CCL2/TG
GO:0030246	carbohydrate binding	6	0.00141567	MF	EGLN3/PLOD1/PPP1R3C/DBH/HK2/LY75
GO:0051018	protein kinase A binding	2	0.00632389	MF	SOX9/C15H2orf88
GO:0090482	vitamin transmembrane transporter activity	2	0.00632389	MF	SLC44A4/GC
GO:0005496	steroid binding	3	0.0078899	MF	INSIG2/APOA4/GC
GO:0043177	organic acid binding	3	0.0078899	MF	EGLN3/PLOD1/DBH
GO:0005109	frizzled binding	2	0.0117298	MF	WNT7A/BAMBI
GO:0031406	carboxylic acid binding	3	0.0119482	MF	EGLN3/PLOD1/DBH
GO:0005179	hormone activity	4	0.0124446	MF	ADM/APLN/STC2/TG
GO:0016706	2-oxoglutarate-dependent dioxygenase activity	2	0.0133093	MF	EGLN3/PLOD1
GO:0016860	intramolecular oxidoreductase activity	2	0.0224706	MF	PTGES/ERO1A
GO:0032934	sterol binding	2	0.0245414	MF	INSIG2/APOA4
GO:0005125	cytokine activity	5	0.0275732	MF	SPP1/WNT7A/IL16/CCL20/CCL2
GO:0016830	carbon-carbon lyase activity	2	0.028906	MF	PCK1/ALDOC
GO:0043178	alcohol binding	2	0.0384756	MF	RBP2/APOA4
