# Supplementary material for: Integrated Metabolomic and transcriptomic analyses reveal deoxycholic acid promotes transmissible gastroenteritis virus infection by inhibiting phosphorylation of NF-κB and STAT3
Source: BMC Genomics. 2024 Mar 4;25:239. doi: 10.1186/s12864-024-10167-8 (PMC10913532; doi:10.1186/s12864-024-10167-8)
Supplement: Supplementary file 6 — Supplementary Material 6 [file 12864_2024_10167_MOESM6_ESM.xlsx]

## Sheet: Sheet 1
Table S6 Pathway analysis of differentially expressed genes
ID	Description	pvalue	p.adjust	Count	geneID
ssc04066	HIF-1 signaling pathway	1.67862e-05	1.67862e-05	8	PFKFB3/EGLN3/SLC2A1/MKNK2/ALDOC/PIK3R1/HK2/LDHA
ssc00051	Fructose and mannose metabolism	0.000321022	0.000321022	4	PFKFB3/MPI/ALDOC/HK2
ssc04910	Insulin signaling pathway	0.000529057	0.000529057	7	PPP1R3B/MKNK2/SH2B2/PCK1/PPP1R3C/PIK3R1/HK2
ssc05230	Central carbon metabolism in cancer	0.00064753	0.00064753	5	SLC2A1/PIK3R1/HK2/LDHA/SLC16A3
ssc04931	Insulin resistance	0.000990471	0.000990471	6	PPP1R3B/SLC2A1/AGT/PCK1/PPP1R3C/PIK3R1
ssc04068	FoxO signaling pathway	0.00233479	0.00233479	6	CCNG2/BNIP3/PLK2/GABARAPL1/PCK1/PIK3R1
ssc00010	Glycolysis / Gluconeogenesis	0.00392373	0.00392373	4	PCK1/ALDOC/HK2/LDHA
ssc04933	AGE-RAGE signaling pathway in diabetic complications	0.00402248	0.00402248	5	EGR1/F3/AGT/PIK3R1/CCL2
ssc04710	Circadian rhythm	0.00567458	0.00567458	3	RORA/NFIL3/BHLHE40
ssc04015	Rap1 signaling pathway	0.00694683	0.00694683	7	ID1/EFNA1/EFNA3/PIK3R1/PGF/VAV3/ADORA2A
ssc04061	Viral protein interaction with cytokine and cytokine receptor	0.0118795	0.0118795	4	CCL20/ACKR3/CCL2/IL10RA
ssc04973	Carbohydrate digestion and absorption	0.0128503	0.0128503	3	SLC2A5/PIK3R1/HK2
ssc04979	Cholesterol metabolism	0.015189	0.015189	3	ANGPTL4/APOA4/CIDEB
ssc04350	TGF-beta signaling pathway	0.0166716	0.0166716	4	ID1/LOC100524517/INHBE/BAMBI
ssc04550	Signaling pathways regulating pluripotency of stem cells	0.016772	0.016772	5	ID1/LOC100524517/WNT7A/PIK3R1/INHBE
ssc04977	Vitamin digestion and absorption	0.0277221	0.0277221	2	RBP2/APOA4
ssc04151	PI3K-Akt signaling pathway	0.0282834	0.0282834	8	DDIT4/SPP1/EFNA1/EFNA3/PCK1/PIK3R1/ERBB3/PGF
ssc05211	Renal cell carcinoma	0.0339792	0.0339792	3	EGLN3/SLC2A1/PIK3R1
ssc04137	Mitophagy - animal	0.0379026	0.0379026	3	BNIP3/GABARAPL1/BNIP3L
ssc04360	Axon guidance	0.0415681	0.0415681	5	EFNA1/EFNA3/PIK3R1/NTNG2/RND1
