# Supplementary material for: Integrated Metabolomic and transcriptomic analyses reveal deoxycholic acid promotes transmissible gastroenteritis virus infection by inhibiting phosphorylation of NF-κB and STAT3
Source: BMC Genomics. 2024 Mar 4;25:239. doi: 10.1186/s12864-024-10167-8 (PMC10913532; doi:10.1186/s12864-024-10167-8)
Supplement: Supplementary file 7 — Supplementary Material 7 [file 12864_2024_10167_MOESM7_ESM.xlsx]

## Sheet: Sheet 1
							geneID
							100515954/733667/C00064/C00106/C00130/C00330/C00360/C00362/C00385/C00559/C05512
							102164419/100623707/494561/407245/100158243/
							733667/
							100048960/100512013/
							407245/
							100144531/100512013/494561/407245
							102164419/
							100623707/100127161/
							100144531
							100048960/
							100154551/100514967/733667/
							397195/100625006/100157073/397072/503661/641353/
				Fold Change	pvalue	qvalue	VIP					Fold Change	pvalue	padj
		C00064	L-glutamine	2.13131	8.91971e-06	0.000147628	1.47692			100515954	CDA	1.06686	0.000397827	0.0219633
		C00106	Uracil	2.64196	4.77494e-05	0.000562163	1.62113			733667	MTX1	-0.17531	0.552982	0.999813
		C00130	Inosine 5'-phosphate	0.377262	9.27784e-06	0.000152086	1.5748			102164419	SLC2A1	1.09898	1.76317e-16	8.68039e-14
		C00330	2'-deoxyguanosine	0.430886	2.2044e-06	4.90408e-05	1.50108			100623707	PIK3R1	1.24497	2.21262e-07	3.16539e-05
		C00360	Deoxyadenosine monophosphate	0.21324	1.34404e-05	0.000197693	2.05358			494561	HK2	2.4779	3.69332e-05	0.00306544
		C00362	Deoxyguanosine monophosphate	0.410078	0.00127246	0.00738891	1.37266			407245	LDHA	1.05293	0.000221446	0.0142872
		C00385	Xanthine	2.58245	3.17824e-09	2.40683e-07	1.64811			100158243	SLC16A3	1.07231	0.000265858	0.0164432
		C00559	Deoxyadenosine	0.410293	0.000253358	0.00208477	1.41713			733667	AK4	1.31128	0.000440934	0.0234765
		C05512	2'-deoxyinosine	0.476338	0.00136036	0.00780671	1.40761			100048960	NAGS	2.05208	1.49113e-11	4.38073e-09
		C00037	Glycine	0.19088	1.96733e-13	6.03159e-11	2.22288			100512013	ALDOC	1.57258	1.77975e-07	2.59119e-05
		C00074	Phosphoenolpyruvic acid	0.419568	0.000663049	0.00443673	1.45431			100144531	PCK1	1.33218	3.2035e-08	5.37795e-06
	2	C00021	S-adenosylhomocysteine	8.10251	5.89789e-05	0.000667157	2.11253			100623707	PIK3R1	1.24497	2.21262e-07	3.16539e-05
		C00624	N-acetyl-l-glutamate	0.343545	0.0429606	0.104348	1.23152			100127161	CIDEC	3.01351	0.000740454	0.0354391
		C01118	O-succinyl-l-homoserine	3.69734	6.49659e-06	0.000115923	1.84735			100144531	PCK1	1.33218	3.2035e-08	5.37795e-06
		C19787	5'-s-methyl-5'-thioinosine	2.31147	5.95627e-05	0.000671256	1.46263			100048960	NAGS	2.05208	1.49113e-11	4.38073e-09
		C07207	Zalcitabine	0.186	0.0291032	0.0791329	1.53634			100154551	MPI	1.05695	1.02519e-12	3.44214e-10
		C00780	Serotonin	0.450116	0.00500472	0.0216475	1.26492			100514967	DHRS3	1.54251	0.000333638	0.0188626
		C03758	Dopamine	0.402225	0.0164382	0.0525181	1.36256			397195	ADM	2.62114	8.76807e-29	1.80315e-25
		C03990	Lithocholic acid	2.00128	0.00803801	0.0309766	1.14515			100625006	APLN	1.77533	9.47426e-19	5.99502e-16
	1	C04483	Deoxycholic acid	2.0961	8.31831e-08	3.33316e-06	1.42506			100157073	AGT	1.0657	1.57849e-09	3.41701e-07
		C07207	Zalcitabine	0.186	0.0291032	0.0791329	1.53634			397072	C3	1.6377	7.71098e-09	1.39408e-06
		C00116	Glycerin	0.403991	2.49117e-05	0.000326377	1.55013			503661	ADORA2A	1.87226	0.000678185	0.032913
		C00219	Arachidonic acid	0.282475	1.0845e-06	2.7675e-05	1.86292			641353	ADRA2B	2.99445	0.0012295	0.0524036
		C00253	Nicotinic acid	0.159614	9.66543e-05	0.000989948	2.10242
		C00328	L-kynurenine	7.11987	5.11876e-15	9.47737e-12	2.40794
		C00245	Taurine	2.3635	8.74172e-06	0.000145384	1.57582

## Sheet: Sheet1
Table S7 Integrated pathways of differential metabolites and differentially expressed genes
ID	Description	pvalue	MetaCount	Metabolite	GeneCount	Gene symbols
ssc01232	Nucleotide metabolism	5.8443e-07	9	C00064/C00106/C00130/C00330/C00360/C00362/C00385/C00559/C05512	2	CDA/MTX1
ssc05230	Central carbon metabolism in cancer	2.484e-05	3	C00037/C00064/C00074	5	SLC2A1/PIK3R1/HK2/LDHA/SLC16A3
ssc00230	Purine metabolism	0.000312293	9	C00037/C00064/C00130/C00330/C00360/C00362/C00385/C00559/C05512	1	AK4
ssc01230	Biosynthesis of amino acids	0.00211726	6	C00021/C00037/C00064/C00074/C00624/C01118	2	NAGS/ALDOC
ssc00270	Cysteine and methionine metabolism	0.00243902	5	C00021/C00051/C00491/C01118/C19787	1	LDHA
ssc00010	Glycolysis / Gluconeogenesis	0.00425188	1	C00074	4	PCK1/ALDOC/HK2/LDHA
ssc04976	Bile secretion	0.00493387	6	C00051/C00780/C03758/C03990/C04483/C07207	1	SLC2A1
ssc04923	Regulation of lipolysis in adipocytes	0.00841457	2	C00116/C00219	2	PIK3R1/CIDEC
ssc04964	Proximal tubule bicarbonate reclamation	0.00992551	2	C00064/C00074	1	PCK1
ssc00220	Arginine biosynthesis	0.0129664	2	C00064/C00624	1	NAGS
ssc01240	Biosynthesis of cofactors	0.0194473	8	C00021/C00037/C00051/C00064/C00074/C00130/C00253/C00328	3	MPI/DHRS3/AK4
ssc04080	Neuroactive ligand-receptor interaction	0.0209526	4	C00037/C00245/C00780/C03758	6	ADM/APLN/AGT/C3/ADORA2A/ADRA2B
