# Supplementary material for: Integrated Metabolomic and transcriptomic analyses reveal deoxycholic acid promotes transmissible gastroenteritis virus infection by inhibiting phosphorylation of NF-κB and STAT3
Source: BMC Genomics. 2024 Mar 4;25:239. doi: 10.1186/s12864-024-10167-8 (PMC10913532; doi:10.1186/s12864-024-10167-8)
Supplement: Supplementary file 8 — Supplementary Material 8 [file 12864_2024_10167_MOESM8_ESM.xlsx]

## Sheet: Sheet 1
Table S8 Differential metabolites and genes between TGEV infection and MOCK groups
Name	Mock_1	Mock_2	Mock_3	Mock_4	TGEV_1	TGEV_2	TGEV_3	TGEV_4	Change
CDA	15.4429	12.3275	23.0831	11.5929	29.8515	41.2678	21.853	37.5595	Up
AK4	6.82764	7.31566	3.12968	6.03497	17.2331	6.74888	19.3235	14.5501	Up
L-glutamine	3.85687e+08	5.83369e+08	3.34716e+08	3.30537e+08	8.44241e+08	7.95033e+08	8.19401e+08	7.66836e+08	Up
Deoxyguanosine monophosphate	3.59154e+08	6.0262e+08	2.95028e+08	2.12848e+08	1.12204e+08	1.17489e+08	1.87613e+08	1.12186e+08	Down
Inosine 5'-phosphate	9.53679e+07	9.70382e+07	1.19972e+08	1.24349e+08	4.8396e+07	3.56085e+07	4.95087e+07	3.87537e+07	Down
Deoxyadenosine	2.26453e+07	9.54197e+06	1.82815e+07	1.50698e+07	8.71359e+06	1.29717e+07	5.32182e+06	6.53378e+06	Down
2'-deoxyguanosine	3.00837e+07	3.58336e+07	3.00851e+07	2.66608e+07	1.14224e+07	1.5643e+07	1.74005e+07	1.04135e+07	Down
Uracil	6.61518e+07	5.93113e+07	7.32079e+07	3.6696e+07	1.3317e+08	1.68099e+08	1.9174e+08	1.2816e+08	Up
Xanthine	3.55403e+07	3.56345e+07	3.35976e+07	3.77522e+07	8.55313e+07	8.00605e+07	9.87539e+07	8.28699e+07	Up
2'-deoxyinosine	4.9465e+06	6.55261e+06	5.75755e+06	4.68359e+06	2.12283e+06	2.38406e+06	5.63358e+06	2.01102e+06	Down
Deoxyadenosine monophosphate	3.84728e+06	8.85258e+06	3.79203e+06	2.64736e+06	526168	451760	1.85577e+06	868183	Down
LDHA	265.857	265.323	156.536	247.467	553.883	283.352	501.231	601.829	Up
SLC2A1	105.416	93.6297	96.4396	103.409	215.903	231.338	176.794	230.469	Up
SLC16A3	64.407	58.7665	112.184	68.438	138.795	227.488	113.999	158.504	Up
HK2	5.43174	6.52896	1.06941	5.12834	33.6779	5.59482	37.4101	24.5348	Up
PIK3R1	1.18676	1.24938	0.73152	0.975545	2.92937	1.82763	2.78968	2.2823	Up
L-glutamine	3.85687e+08	5.83369e+08	3.34716e+08	3.30537e+08	8.44241e+08	7.95033e+08	8.19401e+08	7.66836e+08	Up
Phosphoenolpyruvic acid	2.33547e+07	2.66271e+07	4.73786e+07	5.41083e+07	1.61443e+07	1.55196e+07	1.84044e+07	2.27127e+07	Down
Glycine	4.74301e+06	5.98244e+06	4.90565e+06	5.7415e+06	1.11337e+06	983089	857021	1.05715e+06	Down
AK4	6.82764	7.31566	3.12968	6.03497	17.2331	6.74888	19.3235	14.5501	Up
L-glutamine	3.85687e+08	5.83369e+08	3.34716e+08	3.30537e+08	8.44241e+08	7.95033e+08	8.19401e+08	7.66836e+08	Up
Deoxyguanosine monophosphate	3.59154e+08	6.0262e+08	2.95028e+08	2.12848e+08	1.12204e+08	1.17489e+08	1.87613e+08	1.12186e+08	Down
Inosine 5'-phosphate	9.53679e+07	9.70382e+07	1.19972e+08	1.24349e+08	4.8396e+07	3.56085e+07	4.95087e+07	3.87537e+07	Down
Deoxyadenosine	2.26453e+07	9.54197e+06	1.82815e+07	1.50698e+07	8.71359e+06	1.29717e+07	5.32182e+06	6.53378e+06	Down
2'-deoxyguanosine	3.00837e+07	3.58336e+07	3.00851e+07	2.66608e+07	1.14224e+07	1.5643e+07	1.74005e+07	1.04135e+07	Down
Xanthine	3.55403e+07	3.56345e+07	3.35976e+07	3.77522e+07	8.55313e+07	8.00605e+07	9.87539e+07	8.28699e+07	Up
2'-deoxyinosine	4.9465e+06	6.55261e+06	5.75755e+06	4.68359e+06	2.12283e+06	2.38406e+06	5.63358e+06	2.01102e+06	Down
Glycine	4.74301e+06	5.98244e+06	4.90565e+06	5.7415e+06	1.11337e+06	983089	857021	1.05715e+06	Down
Deoxyadenosine monophosphate	3.84728e+06	8.85258e+06	3.79203e+06	2.64736e+06	526168	451760	1.85577e+06	868183	Down
ALDOC	8.12239	8.41345	15.6898	9.44297	29.8986	42.346	20.621	30.934	Up
NAGS	1.17997	1.0518	1.96647	1.02148	5.0609	6.22558	3.84376	6.25014	Up
L-glutamine	3.85687e+08	5.83369e+08	3.34716e+08	3.30537e+08	8.44241e+08	7.95033e+08	8.19401e+08	7.66836e+08	Up
S-adenosylhomocysteine	313362	440473	843033	1.18125e+06	2.63945e+06	4.31635e+06	2.61785e+07	3.16858e+06	Up
Phosphoenolpyruvic acid	2.33547e+07	2.66271e+07	4.73786e+07	5.41083e+07	1.61443e+07	1.55196e+07	1.84044e+07	2.27127e+07	Down
Glycine	4.74301e+06	5.98244e+06	4.90565e+06	5.7415e+06	1.11337e+06	983089	857021	1.05715e+06	Down
O-succinyl-l-homoserine	8.03708e+06	1.07445e+07	2.84414e+06	5.38294e+06	1.70972e+07	1.91268e+07	4.56805e+07	1.87771e+07	Up
N-acetyl-l-glutamate	1.23371e+07	938806	6.67851e+06	6.55518e+06	1.51292e+06	1.22071e+06	4.72385e+06	1.91374e+06	Down
LDHA	265.857	265.323	156.536	247.467	553.883	283.352	501.231	601.829	Up
S-adenosylhomocysteine	313362	440473	843033	1.18125e+06	2.63945e+06	4.31635e+06	2.61785e+07	3.16858e+06	Up
O-succinyl-l-homoserine	8.03708e+06	1.07445e+07	2.84414e+06	5.38294e+06	1.70972e+07	1.91268e+07	4.56805e+07	1.87771e+07	Up
5'-s-methyl-5'-thioinosine	230783	280864	399058	503519	802317	703729	1.15971e+06	1.01447e+06	Up
LDHA	265.857	265.323	156.536	247.467	553.883	283.352	501.231	601.829	Up
ALDOC	8.12239	8.41345	15.6898	9.44297	29.8986	42.346	20.621	30.934	Up
HK2	5.43174	6.52896	1.06941	5.12834	33.6779	5.59482	37.4101	24.5348	Up
PCK1	1.04705	1.05506	0.670221	1.32441	2.89654	2.18003	2.62689	2.68138	Up
Phosphoenolpyruvic acid	2.33547e+07	2.66271e+07	4.73786e+07	5.41083e+07	1.61443e+07	1.55196e+07	1.84044e+07	2.27127e+07	Down
SLC2A1	105.416	93.6297	96.4396	103.409	215.903	231.338	176.794	230.469	Up
Deoxycholic acid	850534	665264	778128	797695	1.47539e+06	1.66633e+06	2.12189e+06	1.57587e+06	Up
Dopamine	8.76623e+06	3.54774e+06	1.31342e+07	1.30169e+07	5.12795e+06	4.41212e+06	416233	4.14365e+06	Down
Serotonin	818687	1.14899e+06	3.03255e+06	2.45228e+06	518773	896647	1.44828e+06	1.03676e+06	Down
Lithocholic acid	1.55641e+06	1.89626e+06	993218	999185	1.41974e+06	4.63645e+06	1.34527e+06	2.33692e+06	Up
Zalcitabine	1.90959e+06	171991	5.4002e+06	7.39285e+06	769471	976279	492138	881868	Down
PIK3R1	1.18676	1.24938	0.73152	0.975545	2.92937	1.82763	2.78968	2.2823	Up
CIDEC	0.0331614	0	0.224513	0	0.438742	0.672459	0.441803	0.311382	Up
Arachidonic acid	1.44707e+07	3.06895e+07	2.10747e+07	2.35955e+07	5.24957e+06	3.50586e+06	5.74752e+06	7.39968e+06	Down
Glycerin	1.22534e+07	1.72863e+07	1.47912e+07	1.42498e+07	8.50742e+06	8.34509e+06	3.54058e+06	3.80883e+06	Down
PCK1	1.04705	1.05506	0.670221	1.32441	2.89654	2.18003	2.62689	2.68138	Up
L-glutamine	3.85687e+08	5.83369e+08	3.34716e+08	3.30537e+08	8.44241e+08	7.95033e+08	8.19401e+08	7.66836e+08	Up
Phosphoenolpyruvic acid	2.33547e+07	2.66271e+07	4.73786e+07	5.41083e+07	1.61443e+07	1.55196e+07	1.84044e+07	2.27127e+07	Down
NAGS	1.17997	1.0518	1.96647	1.02148	5.0609	6.22558	3.84376	6.25014	Up
L-glutamine	3.85687e+08	5.83369e+08	3.34716e+08	3.30537e+08	8.44241e+08	7.95033e+08	8.19401e+08	7.66836e+08	Up
N-acetyl-l-glutamate	1.23371e+07	938806	6.67851e+06	6.55518e+06	1.51292e+06	1.22071e+06	4.72385e+06	1.91374e+06	Down
MPI	14.8157	14.7045	18.7792	15.9838	32.6873	36.3754	28.9401	35.6219	Up
AK4	6.82764	7.31566	3.12968	6.03497	17.2331	6.74888	19.3235	14.5501	Up
DHRS3	0.105812	0.362512	0.343862	0.541268	1.15995	1.06023	0.724996	0.993563	Up
L-glutamine	3.85687e+08	5.83369e+08	3.34716e+08	3.30537e+08	8.44241e+08	7.95033e+08	8.19401e+08	7.66836e+08	Up
Inosine 5'-phosphate	9.53679e+07	9.70382e+07	1.19972e+08	1.24349e+08	4.8396e+07	3.56085e+07	4.95087e+07	3.87537e+07	Down
S-adenosylhomocysteine	313362	440473	843033	1.18125e+06	2.63945e+06	4.31635e+06	2.61785e+07	3.16858e+06	Up
L-kynurenine	3.16423e+07	3.10427e+07	3.08783e+07	3.46312e+07	2.14015e+08	2.32998e+08	3.02542e+08	2.37504e+08	Up
Phosphoenolpyruvic acid	2.33547e+07	2.66271e+07	4.73786e+07	5.41083e+07	1.61443e+07	1.55196e+07	1.84044e+07	2.27127e+07	Down
Nicotinic acid	2.60835e+08	1.30153e+09	2.48567e+08	3.94143e+08	7.49261e+07	8.24281e+07	7.90751e+07	5.96716e+07	Down
Glycine	4.74301e+06	5.98244e+06	4.90565e+06	5.7415e+06	1.11337e+06	983089	857021	1.05715e+06	Down
ADM	28.0305	25.8714	40.3699	28.3675	164.822	253.078	148.008	188.248	Up
APLN	2.16305	1.60685	1.23997	1.56684	5.55056	5.6312	5.18361	6.25961	Up
AGT	1.92463	1.85019	1.82724	1.85588	4.18125	3.61521	3.41045	4.40839	Up
C3	0.411251	0.279476	0.582759	0.273971	1.25632	1.32337	1.18318	0.997829	Up
ADORA2A	0.190928	0.0897812	0.0172352	0.1172	0.204492	0.516228	0.363386	0.478078	Up
ADRA2B	0.0374642	0.0377508	0	0.0766575	0.177025	0.357512	0.392173	0.351785	Up
Taurine	1.51634e+07	2.26969e+07	1.03375e+07	1.66567e+07	3.76414e+07	3.63256e+07	2.80658e+07	3.59194e+07	Up
Glycine	4.74301e+06	5.98244e+06	4.90565e+06	5.7415e+06	1.11337e+06	983089	857021	1.05715e+06	Down
Dopamine	8.76623e+06	3.54774e+06	1.31342e+07	1.30169e+07	5.12795e+06	4.41212e+06	416233	4.14365e+06	Down
Serotonin	818687	1.14899e+06	3.03255e+06	2.45228e+06	518773	896647	1.44828e+06	1.03676e+06	Down
